# Supplementary material for: Yolk sac-derived Pdcd11-positive cells modulate zebrafish microglia differentiation through the NF-κB-Tgfβ1 pathway
Source: Cell Death Differ. 2020 Jul 24;28(1):170–83. doi: 10.1038/s41418-020-0591-3 (PMC7853042; doi:10.1038/s41418-020-0591-3)
Supplement: Supplementary file 6 — Supplemental Table 1 [file 41418_2020_591_MOESM6_ESM.xlsx]

## Sheet: Sheet1
AccID	mutation	control	Log2FC	FDR	mu	con	Symbol	KeggID	Description	E-Value	Blast_Symbol	Blast_Description
LOC103909951	0	13.7387	-20	0.0389994	0	13	LOC103909951		uncharacterized LOC103909951
LOC103910969	0	12.6819	-20	0.075743	0	12	LOC103910969		tripartite motif-containing protein 16-like
LOC103910010	0	33.8185	-20	1.14191e-07	0	32	LOC103910010		protein AATF-like
LOC103909048	0	10.5683	-20	0.252294	0	10	LOC103909048		uncharacterized LOC103909048
LOC101885121	0	31.7048	-20	4.17699e-07	0	30	LOC101885121		cytosolic 10-formyltetrahydrofolate dehydrogenase-like
LOC100536844	0	12.6819	-20	0.075743	0	12	LOC100536844		haptoglobin-like
fbxo40.2	0	11.6251	-20	0.142382	0	11	fbxo40.2	dre:566344	F-box protein 40, tandem duplicate 2	6e-179	FBXO40	F-box protein 40
LOC100334082	0.946229	22.1934	-4.5518	0.001874	1	21	LOC100334082		neurofilament heavy polypeptide-like
LOC101885080	0.946229	22.1934	-4.5518	0.001874	1	21	LOC101885080		uncharacterized LOC101885080
themis2	0.946229	15.8524	-4.06637	0.0783939	1	15	themis2		thymocyte selection associated family member 2
capn3a	1.89246	28.5343	-3.91437	0.000309232	2	27	capn3a	dre:447832	calpain 3a, (p94)	4e-13	CAPN2	calpain 2, (m/II) large subunit
LOC794954	0.946229	13.7387	-3.85992	0.232182	1	13	LOC794954
LOC103910176	0.946229	12.6819	-3.74444	0.36251	1	12	LOC103910176		uncharacterized LOC103910176
si:ch211-219a15.4	1.89246	25.3638	-3.74444	0.00184213	2	24	si:ch211-219a15.4	dre:563138	si:ch211-219a15.4
zgc:165520	0.946229	11.6251	-3.61891	0.516069	1	11	zgc:165520	dre:571872	zgc:165520	1e-97	STX3	syntaxin 3
LOC103910352	0.946229	11.6251	-3.61891	0.516069	1	11	LOC103910352		uncharacterized LOC103910352
zgc:171731	0.946229	11.6251	-3.61891	0.516069	1	11	zgc:171731	dre:563034	zgc:171731	2e-52	CASP1	caspase 1, apoptosis-related cysteine peptidase
LOC100331776	0.946229	11.6251	-3.61891	0.516069	1	11	LOC100331776	dre:100331776	uncharacterized LOC100331776
LOC100329520	1.89246	22.1934	-3.5518	0.0108696	2	21	LOC100329520	dre:100329520	inhibin beta B chain-like	2e-77	INHBB	inhibin, beta B
wu:fi74c02	8.51606	99.3417	-3.54414	3.68594e-14	9	94	wu:fi74c02	dre:334459	wu:fi74c02
LOC101886237	0.946229	10.5683	-3.48141	0.665814	1	10	LOC101886237		MAM and LDL-receptor class A domain-containing protein 1-like
LOC103910736	0.946229	10.5683	-3.48141	0.665814	1	10	LOC103910736		uncharacterized LOC103910736
LOC100330227	0.946229	10.5683	-3.48141	0.665814	1	10	LOC100330227
rxfp3.2b	2.83869	31.7048	-3.48141	0.000282088	3	30	rxfp3.2b	dre:100004589	relaxin/insulin-like family peptide receptor 3.2b	2e-104	RXFP3	relaxin/insulin-like family peptide receptor 3
mipb	2.83869	30.648	-3.4325	0.000496686	3	29	mipb	dre:553420	major intrinsic protein of lens fiber b	2e-107	MIP	major intrinsic protein of lens fiber
dbndd1	9.46229	101.455	-3.42251	6.72795e-14	10	96	dbndd1
mir219-1	3.78491	40.1594	-3.40741	1.54859e-05	4	38	mir219-1	dre:100033777	microRNA 219-1
LOC101883230	3.78491	39.1026	-3.36893	2.66458e-05	4	37	LOC101883230		gastrula zinc finger protein XlCGF8.2DB-like
opn3	0.946229	9.51144	-3.3294	0.787385	1	9	opn3	dre:561815	opsin 3	2e-117	OPN3	opsin 3
sbspon	0.946229	9.51144	-3.3294	0.787385	1	9	sbspon	dre:100151218	somatomedin B and thrombospondin, type 1 domain containing	6e-77	SBSPON	somatomedin B and thrombospondin, type 1 domain containing
mafga	0.946229	9.51144	-3.3294	0.787385	1	9	mafga	dre:415134	v-maf avian musculoaponeurotic fibrosarcoma oncogene homolog Ga	2e-80	MAFG	v-maf avian musculoaponeurotic fibrosarcoma oncogene homolog G
LOC100537011	0.946229	9.51144	-3.3294	0.787385	1	9	LOC100537011		poly [ADP-ribose] polymerase 14-like	3e-22	PARP14	poly (ADP-ribose) polymerase family, member 14
LOC101885528	0.946229	9.51144	-3.3294	0.787385	1	9	LOC101885528		uncharacterized LOC101885528
ugt5d1	0.946229	9.51144	-3.3294	0.787385	1	9	ugt5d1	dre:100415794	UDP glucuronosyltransferase 5 family, polypeptide D1	5e-112	UGT2A3	UDP glucuronosyltransferase 2 family, polypeptide A3
LOC100149540	0.946229	9.51144	-3.3294	0.787385	1	9	LOC100149540		GTPase IMAP family member 2-like
LOC101883841	0.946229	9.51144	-3.3294	0.787385	1	9	LOC101883841		MHC class I polypeptide-related sequence A-like
LOC799595	87.9993	859.2	-3.28743	0	93	813	LOC799595	dre:799595	immunoglobulin superfamily DCC subclass member 3-like
crygm2d13	1.89246	17.9661	-3.24694	0.104485	2	17	crygm2d13	dre:436681	crystallin, gamma M2d13	3e-47	CRYGB	crystallin, gamma B
LOC100535857	1.89246	17.9661	-3.24694	0.104485	2	17	LOC100535857		uncharacterized LOC100535857
LOC101883798	3.78491	34.8753	-3.20387	0.000233296	4	33	LOC101883798		uncharacterized LOC101883798
LOC100329887	4.73114	43.3299	-3.1951	1.33831e-05	5	41	LOC100329887
fads2	3.78491	33.8185	-3.15948	0.000400902	4	32	fads2	dre:140615	fatty acid desaturase 2	5e-176	FADS2	fatty acid desaturase 2
LOC101886722	1.89246	16.9092	-3.15948	0.173152	2	16	LOC101886722		uncharacterized LOC101886722
LOC100148751	1.89246	16.9092	-3.15948	0.173152	2	16	LOC100148751	dre:100148751	WD repeat-containing protein 87-like	5e-48	GIMAP7	GTPase, IMAP family member 7
LOC103908972	1.89246	16.9092	-3.15948	0.173152	2	16	LOC103908972		uncharacterized LOC103908972
LOC100534943	3.78491	32.7616	-3.11367	0.000688376	4	31	LOC100534943		gastrula zinc finger protein XlCGF57.1-like
LOC101887042	2.83869	24.307	-3.09808	0.014394	3	23	LOC101887042		myb-related transcription factor, partner of profilin-like
LOC101883485	4.73114	38.0458	-3.00748	0.000182245	5	36	LOC101883485		gastrula zinc finger protein XlCGF8.2DB-like
pax6l	1.89246	14.7956	-2.96683	0.400135	2	14	pax10	dre:100192208	paired box 10	3e-58	PAX6	paired box 6
LOC798783	97.4616	709.131	-2.86315	0	103	671	LOC798783	dre:798783	uncharacterized LOC798783
srd5a1	1.89246	13.7387	-2.85992	0.541647	2	13	srd5a1	dre:767715	steroid-5-alpha-reductase, alpha polypeptide 1 (3-oxo-5 alpha-steroid delta 4-dehydrogenase alpha 1)	2e-69	SRD5A1	steroid-5-alpha-reductase, alpha polypeptide 1 (3-oxo-5 alpha-steroid delta 4-dehydrogenase alpha 1)
LOC103911261	1.89246	13.7387	-2.85992	0.541647	2	13	LOC103911261		uncharacterized LOC103911261
LOC101883725	1.89246	13.7387	-2.85992	0.541647	2	13	LOC101883725		zinc-binding protein A33-like
LOC101883687	3.78491	26.4207	-2.80333	0.0169432	4	25	LOC101883687		uncharacterized LOC101883687
tectb	2.83869	19.0229	-2.74444	0.188223	3	18	tectb	dre:494051	tectorin beta	3e-98	TECTB	tectorin beta
LOC101887160	2.83869	19.0229	-2.74444	0.188223	3	18	LOC101887160		uncharacterized LOC101887160
LOC101886647	1.89246	12.6819	-2.74444	0.675337	2	12	LOC101886647		uncharacterized LOC101886647
LOC101882242	1.89246	12.6819	-2.74444	0.675337	2	12	LOC101882242		uncharacterized LOC101882242
st6galnac5a	1.89246	12.6819	-2.74444	0.675337	2	12	st6galnac5a	dre:563594	ST6 (alpha-N-acetyl-neuraminyl-2,3-beta-galactosyl-1,3)-N-acetylgalactosaminide alpha-2,6-sialyltransferase 5a	1e-126	ST6GALNAC5	ST6 (alpha-N-acetyl-neuraminyl-2,3-beta-galactosyl-1,3)-N-acetylgalactosaminide alpha-2,6-sialyltransferase 5
LOC101883706	1.89246	12.6819	-2.74444	0.675337	2	12	LOC101883706		uncharacterized LOC101883706
LOC101885541	2.83869	17.9661	-2.66198	0.285014	3	17	LOC101885541		uncharacterized LOC101885541
si:dkey-161j23.4	14.1934	89.8303	-2.66198	3.31622e-09	15	85	si:dkey-161j23.4	dre:100334351	si:dkey-161j23.4
meox2b	1.89246	11.6251	-2.61891	0.784142	2	11	meox2b	dre:566969	mesenchyme homeobox 2b	1e-88	MEOX2	mesenchyme homeobox 2
LOC100005516	1.89246	11.6251	-2.61891	0.784142	2	11	LOC100005516		protein NLRC3-like
oprd1b	3.78491	22.1934	-2.5518	0.123435	4	21	oprd1b	dre:336529	opioid receptor, delta 1b	1e-135	OPRD1	opioid receptor, delta 1
LOC101885934	2.83869	15.8524	-2.48141	0.536713	3	15	LOC101885934		uncharacterized LOC101885934
LOC101885737	2.83869	15.8524	-2.48141	0.536713	3	15	LOC101885737		CMRF35-like molecule 5
LOC100330875	6.6236	36.9889	-2.48141	0.00297997	7	35	LOC100330875	dre:100330875	guanylate cyclase soluble subunit alpha-2-like
shisa9b	3.78491	21.1365	-2.48141	0.19082	4	20	shisa9b	dre:566015	shisa family member 9b	2e-100	SHISA9	shisa family member 9
crygm2d8	5.67737	31.7048	-2.48141	0.0119526	6	30	crygm2d8	dre:436854	crystallin, gamma M2d8	1e-52	CRYGB	crystallin, gamma B
scrt1b	1.89246	10.5683	-2.48141	0.862685	2	10	scrt1b	dre:541533	scratch family zinc finger 1b	8e-80	SCRT2	scratch family zinc finger 2
LOC100330136	1.89246	10.5683	-2.48141	0.862685	2	10	LOC100330136	dre:100330136	CXXC-type zinc finger protein 4-like
LOC101884334	1.89246	10.5683	-2.48141	0.862685	2	10	LOC101884334		leucine-rich repeat-containing protein 52-like
rnf34b	1.89246	10.5683	-2.48141	0.862685	2	10	rnf34b	dre:568879	ring finger protein 34b	7e-114	RNF34	ring finger protein 34, E3 ubiquitin protein ligase
LOC100334219	1.89246	10.5683	-2.48141	0.862685	2	10	LOC100334219	dre:100334219	GTPase IMAP family member 8	1e-17	GIMAP1-GIMAP5	GIMAP1-GIMAP5 readthrough
prr16	1.89246	10.5683	-2.48141	0.862685	2	10	prr16	dre:793445	proline rich 16	7e-27	PRR16	proline rich 16
LOC103908678	1.89246	10.5683	-2.48141	0.862685	2	10	LOC103908678		uncharacterized LOC103908678
LOC798927	16.0859	88.7735	-2.46433	3.57375e-08	17	84	LOC798927	dre:798927	uncharacterized LOC798927
atp1b4	79.4832	438.583	-2.46413	0	84	415	atp1b4	dre:100037383	ATPase, Na+/K+ transporting, beta 4 polypeptide	2e-74	ATP1B4	ATPase, Na+/K+ transporting, beta 4 polypeptide
si:ch211-256m1.8	5.67737	30.648	-2.4325	0.0193191	6	29	si:ch211-256m1.8	dre:795494	si:ch211-256m1.8	6e-34	ASRGL1	asparaginase like 1
LOC100536415	4.73114	25.3638	-2.42251	0.0785368	5	24	LOC100536415		uncharacterized LOC100536415
reep6	4.73114	25.3638	-2.42251	0.0785368	5	24	reep6	dre:447918	receptor accessory protein 6	7e-62	REEP5	receptor accessory protein 5
ccdc153	8.51606	45.4436	-2.41582	0.000525514	9	43	ccdc153	dre:792470	coiled-coil domain containing 153	2e-20	CCDC153	coiled-coil domain containing 153
si:ch73-21g5.7	175.052	928.951	-2.40782	0	185	879	si:ch73-21g5.7	dre:568516	si:ch73-21g5.7
si:dkey-91f15.6	12.301	64.4664	-2.38978	9.27728e-06	13	61	si:dkey-91f15.6	dre:564304	si:dkey-91f15.6	2e-51	CIDEC	cell death-inducing DFFA-like effector c
aifm5	5.67737	29.5912	-2.38187	0.0309943	6	28	aifm5	dre:557064	apoptosis-inducing factor, mitochondrion-associated, 5	5e-139	AIFM3	apoptosis-inducing factor, mitochondrion-associated, 3
LOC101884422	2.83869	14.7956	-2.38187	0.661509	3	14	LOC101884422		uncharacterized LOC101884422
LOC103911329	35.0105	177.547	-2.34234	4.00457e-13	37	168	LOC103911329		uncharacterized protein F54H12.2-like
cryba1l2	5.67737	28.5343	-2.3294	0.0492155	6	27	cryba1l2	dre:449792	crystallin, beta A1, like 2	5e-80	CRYBA1	crystallin, beta A1
LOC101886791	3.78491	19.0229	-2.3294	0.394322	4	18	LOC101886791		gastrula zinc finger protein XlCGF8.2DB-like
LOC103910296	1.89246	9.51144	-2.3294	0.914782	2	9	LOC103910296		uncharacterized LOC103910296
LOC100148474	1.89246	9.51144	-2.3294	0.914782	2	9	LOC100148474		zinc finger protein 239-like
LOC100329378	1.89246	9.51144	-2.3294	0.914782	2	9	LOC100329378	dre:100329378	uncharacterized LOC100329378
LOC103909095	1.89246	9.51144	-2.3294	0.914782	2	9	LOC103909095		uncharacterized LOC103909095
LOC103909135	1.89246	9.51144	-2.3294	0.914782	2	9	LOC103909135		uncharacterized LOC103909135
LOC101883049	1.89246	9.51144	-2.3294	0.914782	2	9	LOC101883049		uncharacterized LOC101883049
LOC564307	1.89246	9.51144	-2.3294	0.914782	2	9	LOC564307	dre:564307	gap junction gamma-1 protein-like	8e-126	GJC1	gap junction protein, gamma 1, 45kDa
LOC101883197	1.89246	9.51144	-2.3294	0.914782	2	9	LOC101883197		uncharacterized LOC101883197
gda	8.51606	42.2731	-2.31148	0.00203873	9	40	gda	dre:553701	guanine deaminase	2e-163	GDA	guanine deaminase
rx2	68.1285	331.844	-2.28417	0	72	314	rx2	dre:30473	retinal homeobox gene 2	7e-62	RAX	retina and anterior neural fold homeobox
LOC103909747	2.83869	13.7387	-2.27496	0.765703	3	13	LOC103909747		uncharacterized LOC103909747
LOC101884463	2.83869	13.7387	-2.27496	0.765703	3	13	LOC101884463		uncharacterized LOC101884463
LOC100002676	2.83869	13.7387	-2.27496	0.765703	3	13	LOC100002676
prkcha	2.83869	13.7387	-2.27496	0.765703	3	13	prkcha	dre:100144561	protein kinase C, eta, a	0	PRKCH	protein kinase C, eta
habp2	17.9783	86.6598	-2.2691	4.55785e-07	19	82	habp2	dre:553472	hyaluronan binding protein 2
pdcd11	737.112	3537.2	-2.26265	0	779	3347	pdcd11	dre:794079	programmed cell death 11	0	PDCD11	programmed cell death 11
plp1a	975.562	4590.86	-2.23446	0	1031	4344	plp1a	dre:64264	proteolipid protein 1a	6e-83	PLP1	proteolipid protein 1
slc25a47a	9.46229	44.3867	-2.22987	0.00207011	10	42	slc25a47a	dre:724009	solute carrier family 25, member 47a	1e-83	SLC25A47	solute carrier family 25, member 47
LOC100332522	11.3547	51.7845	-2.18923	0.000585006	12	49	LOC100332522	dre:100332522	uncharacterized LOC100332522
LOC101885954	30.2793	135.274	-2.15948	1.68519e-09	32	128	LOC101885954		uncharacterized LOC101885954
LOC103909883	3.78491	16.9092	-2.15948	0.636413	4	16	LOC103909883		histone H3
LOC101882797	3.78491	16.9092	-2.15948	0.636413	4	16	LOC101882797		uncharacterized LOC101882797
sorcs1	2.83869	12.6819	-2.15948	0.843964	3	12	sorcs1		sortilin-related VPS10 domain containing receptor 1
gba3	5.67737	25.3638	-2.15948	0.17642	6	24	gba3	dre:553722	glucosidase, beta, acid 3	2e-123	GBA3	glucosidase, beta, acid 3 (gene/pseudogene)
gsc	2.83869	12.6819	-2.15948	0.843964	3	12	gsc	dre:30212	goosecoid	2e-94	GSC	goosecoid homeobox
LOC100008037	2.83869	12.6819	-2.15948	0.843964	3	12	LOC100008037	dre:100008037	uncharacterized LOC100008037
foxp3b	1.89246	8.45462	-2.15948	0.947548	2	8	foxp3b		forkhead box P3b
tas2r200.1	1.89246	8.45462	-2.15948	0.947548	2	8	tas2r200.1	dre:664690	taste receptor, type 2, member 200, tandem duplicate 1
LOC798522	1.89246	8.45462	-2.15948	0.947548	2	8	LOC798522	dre:798522	neuronal acetylcholine receptor subunit alpha-9-II-like
LOC103909628	1.89246	8.45462	-2.15948	0.947548	2	8	LOC103909628		CD276 antigen-like
crygm2d7	1.89246	8.45462	-2.15948	0.947548	2	8	crygm2d7	dre:566558	crystallin, gamma M2d7	2e-50	CRYGB	crystallin, gamma B
LOC101885256	1.89246	8.45462	-2.15948	0.947548	2	8	LOC101885256		uncharacterized LOC101885256
gpr156	4.73114	21.1365	-2.15948	0.374537	5	20	gpr156		G protein-coupled receptor 156
LOC795531	20.817	91.9439	-2.14299	8.19572e-07	22	87	LOC795531	dre:795531	uncharacterized LOC795531
npas3b	64.3436	281.116	-2.1273	5.55112e-15	68	266	npas3b	dre:559419	neuronal PAS domain protein 3b	1e-150	NPAS3	neuronal PAS domain protein 3
grm7	21.7633	94.0576	-2.11165	8.66024e-07	23	89	grm7	dre:564461	glutamate receptor, metabotropic 7
LOC558126	6.6236	28.5343	-2.10701	0.111521	7	27	LOC558126	dre:558126	ETS domain-containing transcription factor ERF
dmbx1b	35.9567	154.297	-2.10138	4.93367e-10	38	146	dmbx1b	dre:550288	diencephalon/mesencephalon homeobox 1b	2e-114	DMBX1	diencephalon/mesencephalon homeobox 1
ces3	119.225	511.504	-2.10106	0	126	484	ces3	dre:560651	carboxylesterase 3	6e-134	CES2	carboxylesterase 2
LOC101884055	5.67737	24.307	-2.09808	0.254087	6	23	LOC101884055		gastrula zinc finger protein XlCGF57.1-like
zgc:153720	4.73114	20.0797	-2.08548	0.489986	5	19	zgc:153720	dre:767719	zgc:153720	3e-80	TENM3	teneurin transmembrane protein 3
LOC799882	4.73114	20.0797	-2.08548	0.489986	5	19	LOC799882	dre:799882	leucine-rich repeat-containing protein 38-like
LOC103909621	9.46229	40.1594	-2.08548	0.0115629	10	38	LOC103909621		uncharacterized LOC103909621
slc25a4	47.3114	199.74	-2.07786	9.25748e-12	50	189	slc25a4	dre:327067	solute carrier family 25 (mitochondrial carrier; adenine nucleotide translocator), member 4	8e-159	SLC25A5	solute carrier family 25 (mitochondrial carrier; adenine nucleotide translocator), member 5
LOC101886839	17.0321	71.8642	-2.07702	3.94513e-05	18	68	LOC101886839		uncharacterized LOC101886839
LOC101884800	28.3869	119.421	-2.07277	4.59316e-08	30	113	LOC101884800		lipoprotein lipase-like
LOC100333913	11.3547	47.5572	-2.06637	0.00307914	12	45	LOC100333913	dre:100333913	gamma-aminobutyric acid receptor subunit alpha-3
cnnm1	3.78491	15.8524	-2.06637	0.739192	4	15	cnnm1	dre:562504	cyclin and CBS domain divalent metal cation transport mediator 1
ctgfb	7.56983	31.7048	-2.06637	0.0693882	8	30	ctgfb	dre:100124530	connective tissue growth factor b	2e-119	CTGF	connective tissue growth factor
si:ch211-152f23.5	40.6878	170.149	-2.06413	1.90057e-10	43	161	si:ch211-152f23.5	dre:567411	si:ch211-152f23.5	3e-46	CCND2	cyclin D2
mipa	46.3652	192.342	-2.05256	3.02056e-11	49	182	mipa	dre:445140	major intrinsic protein of lens fiber a	5e-111	MIP	major intrinsic protein of lens fiber
prtgb	406.878	1667.67	-2.03517	0	430	1578	prtgb	dre:572241	protogenin homolog b (Gallus gallus)
cabp2a	2.83869	11.6251	-2.03395	0.898391	3	11	cabp2a	dre:572226	calcium binding protein 2a	6e-80	CABP1	calcium binding protein 1
LOC101884106	2.83869	11.6251	-2.03395	0.898391	3	11	LOC101884106		serine/threonine-protein phosphatase with EF-hands 2-like
LOC100330650	2.83869	11.6251	-2.03395	0.898391	3	11	LOC100330650	dre:100330650	alpha-2B adrenergic receptor-like	3e-72	ADRA2A	adrenoceptor alpha 2A
LOC564387	2.83869	11.6251	-2.03395	0.898391	3	11	LOC564387		uncharacterized LOC564387
bcl11ab	79.4832	324.446	-2.02926	6.10623e-15	84	307	bcl11ab	dre:566491	B-cell CLL/lymphoma 11Ab	0	BCL11A	B-cell CLL/lymphoma 11A (zinc finger protein)
LOC103908989	128.687	523.129	-2.0233	0	136	495	LOC103908989		uncharacterized LOC103908989
LOC100538116	4.73114	19.0229	-2.00748	0.604731	5	18	LOC100538116		gamma-aminobutyric acid receptor subunit alpha-3-like
si:ch73-30l9.1	4.73114	19.0229	-2.00748	0.604731	5	18	si:ch73-30l9.1	dre:798447	si:ch73-30l9.1
hspb6	16.0859	64.4664	-2.00275	0.000259349	17	61	hspb6	dre:792610	heat shock protein, alpha-crystallin-related, b6	1e-22	CRYAA	crystallin, alpha A
LOC101886700	6.6236	26.4207	-1.99598	0.235264	7	25	LOC101886700		uncharacterized LOC101886700
LOC103908826	11.3547	44.3867	-1.96683	0.0104141	12	42	LOC103908826		uncharacterized LOC103908826
ccl25b	5.67737	22.1934	-1.96683	0.458323	6	21	ccl25b	dre:795788	chemokine (C-C motif) ligand 25b	5e-11	CCL25	chemokine (C-C motif) ligand 25
LOC101886747	5.67737	22.1934	-1.96683	0.458323	6	21	LOC101886747		acylphosphatase-2-like
traf5	5.67737	22.1934	-1.96683	0.458323	6	21	traf5	dre:563887	Tnf receptor-associated factor 5	2e-106	TRAF5	TNF receptor-associated factor 5
LOC792721	3.78491	14.7956	-1.96683	0.819588	4	14	LOC792721
fam181b	52.0426	202.911	-1.96308	8.24066e-11	55	192	fam181b		family with sequence similarity 181, member B
asb4	8.51606	32.7616	-1.94375	0.0953915	9	31	asb4	dre:550321	ankyrin repeat and SOCS box containing 4	2e-147	ASB4	ankyrin repeat and SOCS box containing 4
si:ch1073-391i24.1	6.6236	25.3638	-1.93709	0.323297	7	24	si:ch1073-391i24.1		si:ch1073-391i24.1
suv39h1a	20.817	79.262	-1.92887	5.66667e-05	22	75	suv39h1a	dre:445198	suppressor of variegation 3-9 homolog 1a	8e-156	SUV39H1	suppressor of variegation 3-9 homolog 1 (Drosophila)
sema6dl	657.629	2498.34	-1.92562	0	695	2364	sema6dl	dre:550377	sema domain, transmembrane domain (TM), and cytoplasmic domain, (semaphorin) 6D, like	0	SEMA6D	sema domain, transmembrane domain (TM), and cytoplasmic domain, (semaphorin) 6D
LOC103909710	4.73114	17.9661	-1.92501	0.70724	5	17	LOC103909710		uncharacterized LOC103909710
si:ch73-111m19.2	4.73114	17.9661	-1.92501	0.70724	5	17	si:ch73-111m19.2		si:ch73-111m19.2
fam19a1	4.73114	17.9661	-1.92501	0.70724	5	17	fam19a1	dre:100329998	family with sequence similarity 19 (chemokine (C-C motif)-like), member A1
ehf	4.73114	17.9661	-1.92501	0.70724	5	17	ehf	dre:568223	ets homologous factor	1e-90	EHF	ets homologous factor
LOC100537387	4.73114	17.9661	-1.92501	0.70724	5	17	LOC100537387		neuronal acetylcholine receptor subunit alpha-7-like
LOC103908816	30.2793	114.137	-1.91437	8.35027e-07	32	108	LOC103908816		uncharacterized protein F54H12.2-like
wu:fj35h06	77.5908	291.684	-1.91045	9.43912e-13	82	276	wu:fj35h06		wu:fj35h06
LOC100331996	10.4085	39.1026	-1.9095	0.0368786	11	37	LOC100331996	dre:100331996	uncharacterized LOC100331996
LOC103911157	34.0642	127.876	-1.90842	2.02848e-07	36	121	LOC103911157		uncharacterized LOC103911157
sorcs3	2.83869	10.5683	-1.89644	0.934382	3	10	sorcs3		sortilin-related VPS10 domain containing receptor 3
mlip	5.67737	21.1365	-1.89644	0.568916	6	20	mlip		muscular LMNA-interacting protein
si:dkey-13n23.3	8.51606	31.7048	-1.89644	0.138404	9	30	si:dkey-13n23.3	dre:100000534	si:dkey-13n23.3	1e-11	ZBED1	zinc finger, BED-type containing 1
LOC101884066	2.83869	10.5683	-1.89644	0.934382	3	10	LOC101884066		formin-like
LOC101886778	2.83869	10.5683	-1.89644	0.934382	3	10	LOC101886778		uncharacterized LOC101886778
si:ch211-263k4.2	5.67737	21.1365	-1.89644	0.568916	6	20	si:ch211-263k4.2	dre:796720	si:ch211-263k4.2	3e-51	PRDM16	PR domain containing 16
LOC101882149	2.83869	10.5683	-1.89644	0.934382	3	10	LOC101882149		uncharacterized LOC101882149
sult3st2	2.83869	10.5683	-1.89644	0.934382	3	10	sult3st2	dre:322415	sulfotransferase family 3, cytosolic sulfotransferase 2	4e-56	SULT2B1	sulfotransferase family, cytosolic, 2B, member 1
LOC557975	2.83869	10.5683	-1.89644	0.934382	3	10	LOC557975	dre:557975	uncharacterized LOC557975
LOC101885543	2.83869	10.5683	-1.89644	0.934382	3	10	LOC101885543		mucin-5AC-like
zgc:172106	5.67737	21.1365	-1.89644	0.568916	6	20	zgc:172106	dre:100136844	zgc:172106	1e-23	CD22	CD22 molecule
mir181b-1	2.83869	10.5683	-1.89644	0.934382	3	10	mir181b-1	dre:100033760	microRNA 181b-1
LOC101883235	5.67737	21.1365	-1.89644	0.568916	6	20	LOC101883235		uncharacterized LOC101883235
zar1	5.67737	21.1365	-1.89644	0.568916	6	20	zar1	dre:369189	zygote arrest 1	2e-84	ZAR1	zygote arrest 1
hes2.2	8.51606	31.7048	-1.89644	0.138404	9	30	hes2.2	dre:751634	hes family bHLH transcription factor 2, tandem duplicate 2	1e-22	HES2	hes family bHLH transcription factor 2
gbx1	86.1068	319.162	-1.89009	4.14224e-13	91	302	gbx1	dre:142985	gastrulation brain homeobox 1	2e-101	GBX1	gastrulation brain homeobox 1
LOC101886851	468.383	1724.74	-1.88062	0	495	1632	LOC101886851		protogenin B-like
si:dkey-46i24.4	25.5482	94.0576	-1.88032	1.39998e-05	27	89	si:dkey-46i24.4	dre:555473	si:dkey-46i24.4	0	ADCYAP1R1	adenylate cyclase activating polypeptide 1 (pituitary) receptor type I
rbp2b	85.1606	312.821	-1.87708	8.04246e-13	90	296	rbp2b	dre:432384	retinol binding protein 2b, cellular	1e-49	RBP2	retinol binding protein 2, cellular
f9a	6.6236	24.307	-1.87569	0.424416	7	23	f9a	dre:359826	coagulation factor IXa	1e-112	F9	coagulation factor IX
si:ch211-14a17.7	3.78491	13.7387	-1.85992	0.877988	4	13	si:ch211-14a17.7	dre:368669	si:ch211-14a17.7	4e-15	ZP3	zona pellucida glycoprotein 3 (sperm receptor)
LOC101884841	3.78491	13.7387	-1.85992	0.877988	4	13	LOC101884841		uncharacterized LOC101884841
LOC103910143	3.78491	13.7387	-1.85992	0.877988	4	13	LOC103910143		uncharacterized LOC103910143
itgbl1	3.78491	13.7387	-1.85992	0.877988	4	13	itgbl1	dre:554050	integrin, beta-like 1	4e-142	ITGBL1	integrin, beta-like 1 (with EGF-like repeat domains)
fsbp	8.51606	30.648	-1.84753	0.195857	9	29	fsbp		fibrinogen silencer binding protein
wfikkn1	81.3757	292.741	-1.84696	4.83458e-12	86	277	wfikkn1	dre:406570	WAP, follistatin/kazal, immunoglobulin, kunitz and netrin domain containing 1
her4.3	89.8917	322.332	-1.84229	1.36191e-12	95	305	her4.3	dre:792198	hairy-related 4.3	2e-21	HES5	hes family bHLH transcription factor 5
zgc:174650	4.73114	16.9092	-1.83755	0.790701	5	16	zgc:174650	dre:100141363	zgc:174650	3e-66	ZNF180	zinc finger protein 180
LOC100331417	4.73114	16.9092	-1.83755	0.790701	5	16	LOC100331417	dre:100331417	UPF0392 protein F13G3.3-like
acot12	4.73114	16.9092	-1.83755	0.790701	5	16	acot12		acyl-CoA thioesterase 12	4e-172	ACOT12	acyl-CoA thioesterase 12
si:ch211-251f6.6	37.8491	134.217	-1.82623	3.872e-07	40	127	si:ch211-251f6.6	dre:794692	si:ch211-251f6.6
LOC101886120	5.67737	20.0797	-1.82244	0.671261	6	19	LOC101886120		uncharacterized LOC101886120
tdh2	5.67737	20.0797	-1.82244	0.671261	6	19	tdh2	dre:556781	L-threonine dehydrogenase 2
LOC103909284	5.67737	20.0797	-1.82244	0.671261	6	19	LOC103909284		nuclear factor 1 X-type-like
nlgn4b	5.67737	20.0797	-1.82244	0.671261	6	19	nlgn4b	dre:100147967	neuroligin 4b	0	NLGN4X	neuroligin 4, X-linked
LOC100148329	405.932	1434.11	-1.82085	0	429	1357	LOC100148329	dre:100148329	hairy-related 4.2-like	2e-21	HES5	hes family bHLH transcription factor 5
ndst3	206.278	726.04	-1.81546	1.11022e-16	218	687	ndst3	dre:100317129	N-deacetylase/N-sulfotransferase (heparan glucosaminyl) 3
cx50.5	6.6236	23.2502	-1.81155	0.530581	7	22	cx50.5	dre:569409	connexin 50.5	9e-132	GJA8	gap junction protein, alpha 8, 50kDa
LOC101884792	7.56983	26.4207	-1.80333	0.389725	8	25	LOC101884792		uncharacterized LOC101884792
cdca7a	1355.95	4728.24	-1.802	0	1433	4474	cdca7a	dre:550236	cell division cycle associated 7a	3e-98	CDCA7	cell division cycle associated 7
LOC100149066	137.203	477.686	-1.79975	2.34257e-14	145	452	LOC100149066	dre:100149066	hairy-related 4.2-like	2e-21	HES5	hes family bHLH transcription factor 5
LOC101882007	15.1397	51.7845	-1.77419	0.0112799	16	49	LOC101882007		serine/threonine-protein kinase WNK4-like
LOC103910477	36.9029	125.762	-1.76889	2.07707e-06	39	119	LOC103910477		bromodomain adjacent to zinc finger domain protein 2B-like
LOC101882262	24.6019	83.4893	-1.76282	0.000192414	26	79	LOC101882262		uncharacterized LOC101882262
LOC100303724	11.3547	38.0458	-1.74444	0.101597	12	36	LOC100303724		SH3 domain containing ring finger 1-like
LOC103909238	6.6236	22.1934	-1.74444	0.632283	7	21	LOC103909238		uncharacterized LOC103909238
tat	6.6236	22.1934	-1.74444	0.632283	7	21	tat	dre:561410	tyrosine aminotransferase	0	TAT	tyrosine aminotransferase
crygm2d10	4.73114	15.8524	-1.74444	0.853867	5	15	crygm2d10	dre:100126134	crystallin, gamma M2d10	1e-50	CRYGB	crystallin, gamma B
LOC103909370	4.73114	15.8524	-1.74444	0.853867	5	15	LOC103909370		mitochondrial basic amino acids transporter-like
LOC101884431	4.73114	15.8524	-1.74444	0.853867	5	15	LOC101884431		uncharacterized LOC101884431
LOC100332212	4.73114	15.8524	-1.74444	0.853867	5	15	LOC100332212	dre:100332212	uncharacterized LOC100332212
LOC100007948	4.73114	15.8524	-1.74444	0.853867	5	15	LOC100007948	dre:100007948	uncharacterized LOC100007948
gnb3a	4.73114	15.8524	-1.74444	0.853867	5	15	gnb3a	dre:436710	guanine nucleotide binding protein (G protein), beta polypeptide 3a	6e-166	GNB3	guanine nucleotide binding protein (G protein), beta polypeptide 3
sparcl1	8.51606	28.5343	-1.74444	0.355305	9	27	sparcl1	dre:567331	SPARC-like 1	2e-96	SPARCL1	SPARC-like 1 (hevin)
zgc:136254	8.51606	28.5343	-1.74444	0.355305	9	27	zgc:136254	dre:678590	zgc:136254
trnan-guu	2.83869	9.51144	-1.74444	0.957488	3	9	trnan-guu		transfer RNA asparagine (anticodon GUU)
zgc:165604	2.83869	9.51144	-1.74444	0.957488	3	9	zgc:165604	dre:792578	zgc:165604	1e-44	IGSF11	immunoglobulin superfamily, member 11
LOC103910860	2.83869	9.51144	-1.74444	0.957488	3	9	LOC103910860		uncharacterized LOC103910860
LOC101884173	2.83869	9.51144	-1.74444	0.957488	3	9	LOC101884173		paraneoplastic antigen Ma1 homolog
lipca	2.83869	9.51144	-1.74444	0.957488	3	9	lipca	dre:393997	lipase, hepatic a	7e-148	LIPC	lipase, hepatic
LOC101884810	2.83869	9.51144	-1.74444	0.957488	3	9	LOC101884810		uncharacterized LOC101884810
LOC103910059	2.83869	9.51144	-1.74444	0.957488	3	9	LOC103910059		uncharacterized LOC103910059
LOC103910035	2.83869	9.51144	-1.74444	0.957488	3	9	LOC103910035		arylsulfatase G-like
tlr21	2.83869	9.51144	-1.74444	0.957488	3	9	tlr21	dre:402884	toll-like receptor 21	7e-41	TLR3	toll-like receptor 3
zgc:152774	2.83869	9.51144	-1.74444	0.957488	3	9	zgc:152774	dre:553526	zgc:152774
si:rp71-1c10.10	2.83869	9.51144	-1.74444	0.957488	3	9	si:rp71-1c10.10	dre:100332365	si:rp71-1c10.10
LOC101885857	2.83869	9.51144	-1.74444	0.957488	3	9	LOC101885857		centrosome-associated protein 350-like
si:dkey-175a17.5	2.83869	9.51144	-1.74444	0.957488	3	9	si:dkey-175a17.5		si:dkey-175a17.5
LOC572555	2.83869	9.51144	-1.74444	0.957488	3	9	LOC572555	dre:572555	NACHT, LRR and PYD domains-containing protein 12-like
LOC101886446	3.78491	12.6819	-1.74444	0.918312	4	12	LOC101886446		guanylate cyclase soluble subunit alpha-2-like
ferd3l	3.78491	12.6819	-1.74444	0.918312	4	12	ferd3l		Fer3-like bHLH transcription factor
LOC103910046	3.78491	12.6819	-1.74444	0.918312	4	12	LOC103910046		uncharacterized LOC103910046
samd12	3.78491	12.6819	-1.74444	0.918312	4	12	samd12	dre:797592	sterile alpha motif domain containing 12
LOC103908843	3.78491	12.6819	-1.74444	0.918312	4	12	LOC103908843		uncharacterized LOC103908843
LOC101883314	3.78491	12.6819	-1.74444	0.918312	4	12	LOC101883314		uncharacterized LOC101883314
LOC101885947	3.78491	12.6819	-1.74444	0.918312	4	12	LOC101885947		uncharacterized LOC101885947
slc25a29	25.5482	85.603	-1.74444	0.000183862	27	81	slc25a29	dre:569608	solute carrier family 25 (mitochondrial carnitine/acylcarnitine carrier), member 29	2e-125	SLC25A29	solute carrier family 25 (mitochondrial carnitine/acylcarnitine carrier), member 29
LOC100535518	5.67737	19.0229	-1.74444	0.757917	6	18	LOC100535518		calcium-dependent secretion activator 1-like
LOC101885276	5.67737	19.0229	-1.74444	0.757917	6	18	LOC101885276		gastrula zinc finger protein XlCGF57.1-like
LOC100150713	5.67737	19.0229	-1.74444	0.757917	6	18	LOC100150713	dre:100150713	IgG receptor FcRn large subunit p51-like	5e-19	MR1	major histocompatibility complex, class I-related
arhgap15	7.56983	25.3638	-1.74444	0.490958	8	24	arhgap15	dre:100003547	Rho GTPase activating protein 15	2e-151	ARHGAP15	Rho GTPase activating protein 15
mettl11b	7.56983	25.3638	-1.74444	0.490958	8	24	mettl11b	dre:568419	methyltransferase like 11B	1e-102	METTL11B	methyltransferase like 11B
sycp3	16.0859	53.8982	-1.74444	0.0103376	17	51	sycp3	dre:678602	synaptonemal complex protein 3	4e-65	SYCP3	synaptonemal complex protein 3
LOC572079	66.236	220.877	-1.73755	3.27624e-09	70	209	LOC572079
LOC100535122	32.1718	106.74	-1.73023	2.26108e-05	34	101	LOC100535122		uncharacterized LOC100535122
vsx1	27.4406	90.8871	-1.72776	0.000122717	29	86	vsx1	dre:30598	visual system homeobox 1 homolog, chx10-like	5e-77	VSX1	visual system homeobox 1
gas7a	17.9783	59.1823	-1.71891	0.00612169	19	56	gas7a	dre:793701	growth arrest-specific 7a
cdkn2d	13.2472	43.3299	-1.70968	0.0576201	14	41	cdkn2d	dre:100333252	cyclin-dependent kinase inhibitor 2D (p19, inhibits CDK4)	5e-41	CDKN2D	cyclin-dependent kinase inhibitor 2D (p19, inhibits CDK4)
LOC100330028	12.301	40.1594	-1.70697	0.0909661	13	38	LOC100330028	dre:100330028	homer protein homolog 3-like	1e-90	HOMER3	homer homolog 3 (Drosophila)
LOC101883749	11.3547	36.9889	-1.7038	0.142261	12	35	LOC101883749
LOC100535657	45.419	147.956	-1.7038	8.69437e-07	48	140	LOC100535657		uncharacterized LOC100535657
lect2l	32.1718	104.626	-1.70137	4.06465e-05	34	99	lect2l	dre:567278	leukocyte cell-derived chemotaxin 2 like	2e-42	LECT2	leukocyte cell-derived chemotaxin 2
LOC101882393	10.4085	33.8185	-1.70005	0.217898	11	32	LOC101882393		uncharacterized LOC101882393
LOC560010	18.9246	61.296	-1.69553	0.00562177	20	58	LOC560010	dre:560010	uncharacterized LOC560010
si:ch211-264f5.2	8.51606	27.4775	-1.68999	0.451052	9	26	si:ch211-264f5.2	dre:570749	si:ch211-264f5.2	9e-15	PIGR	polymeric immunoglobulin receptor
si:ch1073-459b3.2	85.1606	273.718	-1.68443	7.6546e-10	90	259	si:ch1073-459b3.2	dre:100330109	si:ch1073-459b3.2
mirlet7f	7.56983	24.307	-1.68304	0.591213	8	23	mirlet7f	dre:100033545	microRNA let7f
LOC101886259	22.7095	72.9211	-1.68304	0.00151189	24	69	LOC101886259		uncharacterized LOC101886259
LOC792627	15.1397	48.614	-1.68304	0.0327877	16	46	LOC792627	dre:792627	zinc finger protein OZF-like
sfrp1a	309.417	992.36	-1.68131	9.99201e-16	327	939	sfrp1a	dre:402843	secreted frizzled-related protein 1a	1e-92	SFRP1	secreted frizzled-related protein 1
nr2f1b	421.072	1346.4	-1.67697	1.11022e-16	445	1274	nr2f1b	dre:393564	nuclear receptor subfamily 2, group F, member 1b	0	NR2F1	nuclear receptor subfamily 2, group F, member 1
her4.2	295.223	942.69	-1.67498	2.10942e-15	312	892	her4.2	dre:30301	hairy-related 4.2	1e-21	HES5	hes family bHLH transcription factor 5
fam26f	6.6236	21.1365	-1.67405	0.721742	7	20	fam26f	dre:780840	family with sequence similarity 26, member F	8e-64	FAM26E	family with sequence similarity 26, member E
nhsl1a	104.085	331.844	-1.67274	1.01947e-10	110	314	nhsl1a	dre:566695	NHS-like 1a	1e-106	NHSL1	NHS-like 1
recql4	238.45	756.688	-1.66601	1.96509e-14	252	716	recql4	dre:567383	RecQ protein-like 4	0	RECQL4	RecQ protein-like 4
tnni2a.2	5.67737	17.9661	-1.66198	0.826135	6	17	tnni2a.2	dre:394068	troponin I type 2a (skeletal, fast), tandem duplicate 2	2e-52	TNNI2	troponin I type 2 (skeletal, fast)
LOC101882378	21.7633	68.6937	-1.65828	0.00313197	23	65	LOC101882378		uncharacterized LOC101882378
si:ch211-277p15.1	10.4085	32.7616	-1.65424	0.290142	11	31	si:ch211-277p15.1	dre:100319681	si:ch211-277p15.1
hells	1131.69	3553.05	-1.65058	0	1196	3362	hells	dre:553328	helicase, lymphoid-specific	0	HELLS	helicase, lymphoid-specific
zgc:162267	39.7416	124.706	-1.6498	1.33532e-05	42	118	zgc:162267	dre:559470	zgc:162267	9e-60	FAAP24	chromosome 19 open reading frame 40
zgc:103681	70.9672	221.934	-1.64491	2.34253e-08	75	210	zgc:103681	dre:449773	zgc:103681	6e-117	TMEM120B	transmembrane protein 120B
wu:fb63a08	4.73114	14.7956	-1.64491	0.89923	5	14	wu:fb63a08	dre:559221	wu:fb63a08
defbl1	4.73114	14.7956	-1.64491	0.89923	5	14	defbl1	dre:100009619	defensin, beta-like 1
LOC101886248	4.73114	14.7956	-1.64491	0.89923	5	14	LOC101886248		uncharacterized LOC101886248
LOC103910810	4.73114	14.7956	-1.64491	0.89923	5	14	LOC103910810		uncharacterized LOC103910810
LOC100535931	4.73114	14.7956	-1.64491	0.89923	5	14	LOC100535931		uncharacterized LOC100535931
LOC103909156	4.73114	14.7956	-1.64491	0.89923	5	14	LOC103909156		uncharacterized LOC103909156
cpa4	4.73114	14.7956	-1.64491	0.89923	5	14	cpa4	dre:431764	carboxypeptidase A4	9e-153	CPA2	carboxypeptidase A2 (pancreatic)
LOC101885341	4.73114	14.7956	-1.64491	0.89923	5	14	LOC101885341		NACHT and WD repeat domain-containing protein 2-like
LOC100003349	4.73114	14.7956	-1.64491	0.89923	5	14	LOC100003349	dre:100003349	B-cell receptor CD22-like
angptl1b	13.2472	41.2162	-1.63753	0.11307	14	39	angptl1b	dre:334311	angiopoietin-like 1b	2e-151	ANGPTL1	angiopoietin-like 1
lrrn1	2682.56	8332.02	-1.63506	0	2835	7884	lrrn1	dre:568527	leucine rich repeat neuronal 1	0	LRRN1	leucine rich repeat neuronal 1
LOC101886687	12.301	38.0458	-1.62896	0.173883	13	36	LOC101886687		uncharacterized LOC101886687
LOC101882343	16.0859	49.6709	-1.6266	0.0413307	17	47	LOC101882343		ephrin type-A receptor 3-like
LOC563738	59.6124	183.888	-1.62514	2.99327e-07	63	174	LOC563738	dre:563738	Fetuin-B-like	4e-33	FETUB	fetuin B
LOC101886233	3.78491	11.6251	-1.61891	0.94529	4	11	LOC101886233		uncharacterized LOC101886233
LOC103910738	3.78491	11.6251	-1.61891	0.94529	4	11	LOC103910738		uncharacterized LOC103910738
mamdc2a	3.78491	11.6251	-1.61891	0.94529	4	11	mamdc2a	dre:556154	MAM domain containing 2a	0	MAMDC2	MAM domain containing 2
klhdc8b	3.78491	11.6251	-1.61891	0.94529	4	11	klhdc8b	dre:799189	kelch domain containing 8B	1e-129	KLHDC8B	kelch domain containing 8B
mturn	3.78491	11.6251	-1.61891	0.94529	4	11	mturn	dre:792465	maturin, neural progenitor differentiation regulator homolog (Xenopus)	6e-54	MTURN	maturin, neural progenitor differentiation regulator homolog (Xenopus)
si:dkey-72l14.3	3.78491	11.6251	-1.61891	0.94529	4	11	si:dkey-72l14.3	dre:562480	si:dkey-72l14.3	2e-81	HYAL2	hyaluronoglucosaminidase 2
si:dkey-30j10.4	3.78491	11.6251	-1.61891	0.94529	4	11	lrrc3cb	dre:100144399	leucine rich repeat containing 3Cb
LOC101883343	3.78491	11.6251	-1.61891	0.94529	4	11	LOC101883343		afadin-like
LOC103911166	3.78491	11.6251	-1.61891	0.94529	4	11	LOC103911166		partitioning defective 3 homolog
LOC100534757	3.78491	11.6251	-1.61891	0.94529	4	11	LOC100534757		uncharacterized LOC100534757
LOC103911447	3.78491	11.6251	-1.61891	0.94529	4	11	LOC103911447		uncharacterized LOC103911447
LOC103910029	7.56983	23.2502	-1.61891	0.682711	8	22	LOC103910029		uncharacterized LOC103910029
rbm45	7.56983	23.2502	-1.61891	0.682711	8	22	rbm45	dre:568524	RNA binding motif protein 45	1e-169	RBM45	RNA binding motif protein 45
LOC562630	7.56983	23.2502	-1.61891	0.682711	8	22	LOC562630	dre:562630	anoctamin-9-like	2e-105	ANO9	anoctamin 9
barhl1b	29.3331	89.8303	-1.61467	0.000500525	31	85	barhl1b	dre:553186	BarH-like homeobox 1b
sox21b	260.213	795.791	-1.6127	9.9809e-14	275	753	sox21b	dre:406246	SRY (sex determining region Y)-box 21b	2e-89	SOX21	SRY (sex determining region Y)-box 21
lim2.4	17.9783	54.955	-1.61199	0.0237886	19	52	lim2.4	dre:436680	lens intrinsic membrane protein 2.4	2e-73	LIM2	lens intrinsic membrane protein 2, 19kDa
crybb1l2	146.665	448.095	-1.61127	2.18572e-11	155	424	crybb1l2	dre:560055	crystallin, beta B1, like 2	2e-73	CRYBB1	crystallin, beta B1
si:ch211-266k22.6	10.4085	31.7048	-1.60694	0.373583	11	30	si:ch211-266k22.6		si:ch211-266k22.6
rx3	30.2793	91.9439	-1.60242	0.000468574	32	87	rx3	dre:30474	retinal homeobox gene 3	1e-64	RAX	retina and anterior neural fold homeobox
wu:fc38h03	13.2472	40.1594	-1.60005	0.154695	14	38	wu:fc38h03	dre:100003644	wu:fc38h03	3e-93	COLQ	collagen-like tail subunit (single strand of homotrimer) of asymmetric acetylcholinesterase
gpnmb	6.6236	20.0797	-1.60005	0.79491	7	19	gpnmb	dre:563348	glycoprotein (transmembrane) nmb	1e-55	GPNMB	glycoprotein (transmembrane) nmb
pthlha	6.6236	20.0797	-1.60005	0.79491	7	19	pthlha	dre:554221	parathyroid hormone-like hormone a	4e-23	PTHLH	parathyroid hormone-like hormone
ccr12a	6.6236	20.0797	-1.60005	0.79491	7	19	ccr12a	dre:563803	chemokine (C-C motif) receptor 12a	1e-54	CCR4	chemokine (C-C motif) receptor 4
chrna4b	6.6236	20.0797	-1.60005	0.79491	7	19	chrna4b	dre:556619	cholinergic receptor, nicotinic, alpha 4b	0	CHRNA4	cholinergic receptor, nicotinic, alpha 4 (neuronal)
LOC100332907	81.3757	246.241	-1.5974	2.07744e-08	86	233	LOC100332907	dre:100332907	bromodomain adjacent to zinc finger domain protein 2B-like
LOC103911834	551.651	1659.22	-1.58867	2.55351e-15	583	1570	LOC103911834		uncharacterized LOC103911834
rnf220b	12.301	36.9889	-1.58832	0.232687	13	35	rnf220b	dre:558091	ring finger protein 220b	0	RNF220	ring finger protein 220
ccng2	189.246	568.573	-1.58708	4.69036e-12	200	538	ccng2	dre:266794	cyclin G2	8e-104	CCNG2	cyclin G2
pax3b	27.4406	82.4325	-1.5869	0.00141506	29	78	pax3b	dre:100150137	paired box 3b
LOC101886201	15.1397	45.4436	-1.58574	0.0892783	16	43	LOC101886201		polycystin-1-like
si:ch211-224l10.4	17.9783	53.8982	-1.58398	0.0330243	19	51	si:ch211-224l10.4	dre:570038	si:ch211-224l10.4	1e-119	MFSD2A	major facilitator superfamily domain containing 2A
si:dkeyp-80c12.7	43.5265	129.99	-1.57843	2.52687e-05	46	123	si:dkeyp-80c12.7	dre:557882	si:dkeyp-80c12.7	0	GSK3B	glycogen synthase kinase 3 beta
ccni2	46.3652	138.444	-1.57819	1.36109e-05	49	131	ccni2		cyclin I family, member 2	3e-64	CCNI	cyclin I
LOC100330952	11.3547	33.8185	-1.57452	0.337232	12	32	LOC100330952	dre:100330952	E3 ubiquitin-protein ligase Midline-1	0	MID1	midline 1
slc16a6a	11.3547	33.8185	-1.57452	0.337232	12	32	slc16a6a	dre:564872	solute carrier family 16, member 6a
LOC100537659	144.773	431.185	-1.57452	9.96694e-11	153	408	LOC100537659		uncharacterized LOC100537659
LOC101884107	2.83869	8.45462	-1.57452	0.972099	3	8	LOC101884107		uncharacterized LOC101884107
pdha1b	2.83869	8.45462	-1.57452	0.972099	3	8	pdha1b	dre:436672	pyruvate dehydrogenase (lipoamide) alpha 1b	0	PDHA1	pyruvate dehydrogenase (lipoamide) alpha 1
mir7b	2.83869	8.45462	-1.57452	0.972099	3	8	mir7b	dre:100033754	microRNA 7b
LOC101884916	2.83869	8.45462	-1.57452	0.972099	3	8	LOC101884916		uncharacterized LOC101884916
LOC101882972	2.83869	8.45462	-1.57452	0.972099	3	8	LOC101882972		uncharacterized LOC101882972
fas	2.83869	8.45462	-1.57452	0.972099	3	8	fas	dre:768248	Fas cell surface death receptor	5e-20	FAS	Fas cell surface death receptor
kcnc3b	2.83869	8.45462	-1.57452	0.972099	3	8	kcnc3b	dre:564371	potassium voltage-gated channel, Shaw-related subfamily, member 3b	8e-73	KCNC1	potassium voltage-gated channel, Shaw-related subfamily, member 1
si:dkey-33c12.2	2.83869	8.45462	-1.57452	0.972099	3	8	si:dkey-33c12.2	dre:560031	si:dkey-33c12.2
LOC567521	2.83869	8.45462	-1.57452	0.972099	3	8	LOC567521	dre:567521	potassium voltage-gated channel subfamily A member 10-like	2e-172	KCNA10	potassium voltage-gated channel, shaker-related subfamily, member 10
foxn1	2.83869	8.45462	-1.57452	0.972099	3	8	foxn1	dre:266748	forkhead box N1	7e-87	FOXN1	forkhead box N1
si:ch211-261o3.4	2.83869	8.45462	-1.57452	0.972099	3	8	si:ch211-261o3.4	dre:564556	si:ch211-261o3.4	0	CPNE7	copine VII
wu:fd14c10	2.83869	8.45462	-1.57452	0.972099	3	8	wu:fd14c10		wu:fd14c10
zgc:113307	2.83869	8.45462	-1.57452	0.972099	3	8	zgc:113307	dre:553753	zgc:113307	1e-68	LUM	lumican
trnae-cuc	2.83869	8.45462	-1.57452	0.972099	3	8	trnae-cuc		transfer RNA glutamic acid (anticodon CUC)
kif5ab	2.83869	8.45462	-1.57452	0.972099	3	8	kif5ab	dre:799274	kinesin family member 5A, b	0	KIF5A	kinesin family member 5A
LOC101883941	2.83869	8.45462	-1.57452	0.972099	3	8	LOC101883941		uncharacterized LOC101883941
LOC103909962	5.67737	16.9092	-1.57452	0.876978	6	16	LOC103909962		ras-related protein Rab-19-like
LOC101882864	5.67737	16.9092	-1.57452	0.876978	6	16	LOC101882864		uncharacterized LOC101882864
phgdh	1043.69	3108.13	-1.57435	4.44089e-16	1103	2941	phgdh	dre:321928	phosphoglycerate dehydrogenase	0	PHGDH	phosphoglycerate dehydrogenase
si:ch1073-459j12.1	64.3436	191.286	-1.57186	5.4647e-07	68	181	si:ch1073-459j12.1	dre:567630	si:ch1073-459j12.1	0	AEBP1	AE binding protein 1
abrab	18.9246	56.0118	-1.56547	0.0295217	20	53	abrab	dre:445477	actin-binding Rho activating protein b	6e-95	ABRA	actin-binding Rho activating protein
dbx1a	289.546	856.03	-1.56387	3.74145e-13	306	810	dbx1a	dre:30394	developing brain homeobox 1a	2e-96	DBX1	developing brain homeobox 1
mir219-3	10.4085	30.648	-1.55803	0.463825	11	29	mir219-3	dre:100033708	microRNA 219-3
LOC101885720	10.4085	30.648	-1.55803	0.463825	11	29	LOC101885720		uncharacterized LOC101885720
obscn	186.407	548.493	-1.55702	1.78518e-11	197	519	obscn	dre:445358	obscurin, cytoskeletal calmodulin and titin-interacting RhoGEF
si:ch211-107o23.1	40.6878	119.421	-1.55339	8.14306e-05	43	113	ppp1r15b	dre:571470	protein phosphatase 1, regulatory subunit 15B	1e-19	PPP1R15B	protein phosphatase 1, regulatory subunit 15B
LOC103909671	211.955	621.414	-1.5518	7.20612e-12	224	588	LOC103909671		uncharacterized LOC103909671
LOC101886626	7.56983	22.1934	-1.5518	0.760392	8	21	LOC101886626		acylphosphatase-2-like
rorb	30.2793	88.7735	-1.5518	0.00112101	32	84	rorb	dre:567943	RAR-related orphan receptor B
LOC101885092	24.6019	71.8642	-1.5465	0.00617292	26	68	LOC101885092		uncharacterized LOC101885092
arhgap9	4.73114	13.7387	-1.53799	0.930702	5	13	arhgap9	dre:100334461	Rho GTPase activating protein 9	3e-62	ARHGAP9	Rho GTPase activating protein 9
LOC103910781	4.73114	13.7387	-1.53799	0.930702	5	13	LOC103910781		uncharacterized LOC103910781
LOC100535162	4.73114	13.7387	-1.53799	0.930702	5	13	LOC100535162		uncharacterized LOC100535162
LOC563569	4.73114	13.7387	-1.53799	0.930702	5	13	LOC563569
LOC103911684	4.73114	13.7387	-1.53799	0.930702	5	13	LOC103911684		uncharacterized LOC103911684
LOC100007686	11.3547	32.7616	-1.52871	0.422493	12	31	LOC100007686		phosphomannomutase 1-like	3e-80	PMM1	phosphomannomutase 1
bcat1	17.9783	51.7845	-1.52626	0.0623602	19	49	bcat1	dre:337412	branched chain amino-acid transaminase 1, cytosolic	3e-161	BCAT1	branched chain amino-acid transaminase 1, cytosolic
si:dkey-183n20.15	37.8491	108.853	-1.52405	0.000277759	40	103	si:dkey-183n20.15	dre:570411	si:dkey-183n20.15	3e-41	RNF170	ring finger protein 170
LOC794939	6.6236	19.0229	-1.52205	0.851435	7	18	LOC794939	dre:794939	protein FAM163B-like	5e-22	xp_003846476
helt	71.9134	206.081	-1.51888	7.27047e-07	76	195	helt	dre:404275	helt bHLH transcription factor	1e-73	HELT	helt bHLH transcription factor
LOC101886482	574.361	1640.2	-1.51384	7.4718e-14	607	1552	LOC101886482		T-lymphoma invasion and metastasis-inducing protein 2-like
LOC100537117	8.51606	24.307	-1.51312	0.722901	9	23	LOC100537117		calcitonin gene-related peptide type 1 receptor-like	6e-123	CALCRL	calcitonin receptor-like
plekhg7	158.02	450.208	-1.51048	4.5867e-10	167	426	plekhg7	dre:562798	pleckstrin homology domain containing, family G (with RhoGef domain) member 7	1e-99	PLEKHG7	pleckstrin homology domain containing, family G (with RhoGef domain) member 7
LOC103911071	20.817	59.1823	-1.5074	0.032193	22	56	LOC103911071		uncharacterized LOC103911071
LOC100535699	43.5265	123.649	-1.50628	0.000115358	46	117	LOC100535699		inactive ubiquitin carboxyl-terminal hydrolase 54-like
fabp7a	726.704	2062.93	-1.50525	4.65183e-14	768	1952	fabp7a	dre:58128	fatty acid binding protein 7, brain, a	3e-61	FABP7	fatty acid binding protein 7, brain
LOC100002059	22.7095	64.4664	-1.50525	0.0189438	24	61	LOC100002059	dre:100002059	A disintegrin and metalloproteinase with thrombospondin motifs 15-like	0	ADAMTS15	ADAM metallopeptidase with thrombospondin type 1 motif, 15
LOC555478	24.6019	69.7506	-1.50343	0.0113113	26	66	LOC555478	dre:555478	aminopeptidase N-like	0	ANPEP	alanyl (membrane) aminopeptidase
ahr1b	58.6662	165.922	-1.4999	8.53576e-06	62	157	ahr1b	dre:554265	aryl hydrocarbon receptor 1b	0	AHR	aryl hydrocarbon receptor
ascl1b	192.084	541.095	-1.49414	1.57102e-10	203	512	ascl1b	dre:30478	achaete-scute family bHLH transcription factor 1b	2e-57	ASCL1	achaete-scute family bHLH transcription factor 1
LOC101883064	23.6557	66.5801	-1.4929	0.0169862	25	63	LOC101883064		uncharacterized LOC101883064
dnph1	29.3331	82.4325	-1.49068	0.00385586	31	78	dnph1	dre:561810	2'-deoxynucleoside 5'-phosphate N-hydrolase 1	7e-49	DNPH1	2'-deoxynucleoside 5'-phosphate N-hydrolase 1
crygn2	101.246	284.286	-1.48947	5.9468e-08	107	269	crygn2	dre:445034	crystallin, gamma N2	3e-61	CRYGN	crystallin, gamma N
LOC100149391	961.368	2693.85	-1.48651	5.10703e-14	1016	2549	LOC100149391		trinucleotide repeat-containing gene 6C protein-like
nr2e1	254.536	711.245	-1.48248	2.86535e-11	269	673	nr2e1	dre:445214	nuclear receptor subfamily 2, group E, member 1	0	NR2E1	nuclear receptor subfamily 2, group E, member 1
gpm6aa	802.402	2241.53	-1.48209	1.02029e-13	848	2121	gpm6aa	dre:368223	glycoprotein M6Aa	6e-136	GPM6A	glycoprotein M6A
LOC103909458	5.67737	15.8524	-1.48141	0.913461	6	15	LOC103909458		uncharacterized LOC103909458
zp2.6	5.67737	15.8524	-1.48141	0.913461	6	15	zp2.6	dre:114440	zona pellucida glycoprotein 2, tandem duplicate 6	5e-66	ZP4	zona pellucida glycoprotein 4
trpm1a	5.67737	15.8524	-1.48141	0.913461	6	15	trpm1a	dre:791196	transient receptor potential cation channel, subfamily M, member 1a	8e-151	TRPM1	transient receptor potential cation channel, subfamily M, member 1
LOC101882686	9.46229	26.4207	-1.48141	0.682878	10	25	LOC101882686		uncharacterized LOC101882686
zmp:0000000558	9.46229	26.4207	-1.48141	0.682878	10	25	zmp:0000000558	dre:562403	zmp:0000000558	3e-29	SHTN1	KIAA1598
LOC557933	9.46229	26.4207	-1.48141	0.682878	10	25	LOC557933		probable G-protein coupled receptor 132
LOC559521	9.46229	26.4207	-1.48141	0.682878	10	25	LOC559521	dre:559521	beta-1,3-galactosyltransferase 1-like
si:ch211-203b8.6	3.78491	10.5683	-1.48141	0.963028	4	10	si:ch211-203b8.6	dre:566073	si:ch211-203b8.6	4e-42	ANK3	ankyrin 3, node of Ranvier (ankyrin G)
nxph4	3.78491	10.5683	-1.48141	0.963028	4	10	nxph4	dre:100329563	neurexophilin 4
LOC101885182	3.78491	10.5683	-1.48141	0.963028	4	10	LOC101885182		contactin-4-like
epha8	3.78491	10.5683	-1.48141	0.963028	4	10	epha8	dre:570677	eph receptor A8
ptdss1b	3.78491	10.5683	-1.48141	0.963028	4	10	ptdss1b	dre:559442	phosphatidylserine synthase 1b	0	PTDSS1	phosphatidylserine synthase 1
LOC101883512	3.78491	10.5683	-1.48141	0.963028	4	10	LOC101883512		uncharacterized LOC101883512
si:ch211-197n1.2	24.6019	68.6937	-1.48141	0.0152449	26	65	si:ch211-197n1.2	dre:553519	si:ch211-197n1.2	2e-14	EFCAB6	EF-hand calcium binding domain 6
LOC100537764	7.56983	21.1365	-1.48141	0.822556	8	20	LOC100537764		uncharacterized LOC100537764
ptchd2	17.0321	47.5572	-1.48141	0.128202	18	45	ptchd2		patched domain containing 2	0	PTCHD2	patched domain containing 2
slc6a11	15.1397	42.2731	-1.48141	0.215294	16	40	slc6a11	dre:100150472	solute carrier family 6 (neurotransmitter transporter), member 11	0	SLC6A11	solute carrier family 6 (neurotransmitter transporter), member 11
gpm6bb	257.374	716.529	-1.47716	3.28158e-11	272	678	gpm6bb	dre:503756	glycoprotein M6Bb
otpb	171.267	476.629	-1.47662	7.80931e-10	181	451	otpb	dre:30316	orthopedia homeobox b	4e-126	OTP	orthopedia homeobox
pou3f1	981.239	2712.87	-1.46715	1.22125e-13	1037	2567	pou3f1	dre:30398	POU class 3 homeobox 1	1e-97	POU3F4	POU class 3 homeobox 4
LOC793893	44.4728	122.592	-1.46287	0.000229051	47	116	LOC793893	dre:793893	EF-hand and coiled-coil domain-containing protein 1-like
LOC101885017	14.1934	39.1026	-1.46204	0.309832	15	37	LOC101885017		uncharacterized LOC101885017
gb:am422109	14.1934	39.1026	-1.46204	0.309832	15	37	gb:am422109	dre:100126025	expressed sequence AM422109
si:ch211-255g12.8	12.301	33.8185	-1.45904	0.467964	13	32	si:ch211-255g12.8	dre:565945	si:ch211-255g12.8	2e-67	NLRC3	NLR family, CARD domain containing 3
si:dkey-277d23.4	12.301	33.8185	-1.45904	0.467964	13	32	si:dkey-277d23.4		si:dkey-277d23.4	9e-158	GPR37	G protein-coupled receptor 37 (endothelin receptor type B-like)
bfsp1	22.7095	62.3528	-1.45716	0.0345051	24	59	bfsp1	dre:560018	beaded filament structural protein 1, filensin	1e-130	BFSP1	beaded filament structural protein 1, filensin
chrnb3a	53.935	147.956	-1.45587	5.05296e-05	57	140	chrnb3a	dre:794401	cholinergic receptor, nicotinic, beta polypeptide 3a	0	CHRNB3	cholinergic receptor, nicotinic, beta 3 (neuronal)
LOC103910358	10.4085	28.5343	-1.45493	0.640879	11	27	LOC103910358		gastrula zinc finger protein XlCGF8.2DB-like
LOC571066	10.4085	28.5343	-1.45493	0.640879	11	27	LOC571066	dre:571066	sialin-like
nsmfa	8.51606	23.2502	-1.44898	0.7904	9	22	nsmfa	dre:555195	NMDA receptor synaptonuclear signaling and neuronal migration factor a
si:ch73-334d15.4	17.0321	46.5004	-1.44898	0.169416	18	44	si:ch73-334d15.4	dre:796217	si:ch73-334d15.4	8e-93	KCNC4	potassium voltage-gated channel, Shaw-related subfamily, member 4
cps1	166.536	452.322	-1.44151	3.44348e-09	176	428	cps1	dre:555623	carbamoyl-phosphate synthase 1, mitochondrial	0	CPS1	carbamoyl-phosphate synthase 1, mitochondrial
LOC100535442	13.2472	35.9321	-1.43959	0.426014	14	34	LOC100535442		uncharacterized LOC100535442
s1pr3	13.2472	35.9321	-1.43959	0.426014	14	34	s1pr3	dre:100332187	sphingosine-1-phosphate receptor 3
LOC101886579	6.6236	17.9661	-1.43959	0.893329	7	17	LOC101886579		protein NLRC3-like
zgc:171586	6.6236	17.9661	-1.43959	0.893329	7	17	zgc:171586	dre:796561	zgc:171586	8e-32	GPR55	G protein-coupled receptor 55
spon2b	6.6236	17.9661	-1.43959	0.893329	7	17	spon2b	dre:30202	spondin 2b, extracellular matrix protein	4e-120	SPON2	spondin 2, extracellular matrix protein
LOC570552	6.6236	17.9661	-1.43959	0.893329	7	17	LOC570552	dre:570552	novel asparaginase protein	2e-85	ASRGL1	asparaginase like 1
dfna5a	6.6236	17.9661	-1.43959	0.893329	7	17	dfna5a		deafness, autosomal dominant 5 a
LOC103911201	6.6236	17.9661	-1.43959	0.893329	7	17	LOC103911201		uncharacterized LOC103911201
si:ch1073-296i8.2	39.7416	107.796	-1.43959	0.000887287	42	102	si:ch1073-296i8.2	dre:100005742	si:ch1073-296i8.2
LOC793824	37.8491	102.512	-1.43746	0.00134493	40	97	LOC793824	dre:793824	uncharacterized LOC793824
stmn1a	2226.48	6027.08	-1.4367	1.67866e-13	2353	5703	stmn1a	dre:678630	stathmin 1a	1e-53	STMN1	stathmin 1
serpinf1	105.978	285.343	-1.42894	2.43017e-07	112	270	serpinf1	dre:447800	serpin peptidase inhibitor, clade F (alpha-2 antiplasmin, pigment epithelium derived factor), member 1	1e-83	SERPINF1	serpin peptidase inhibitor, clade F (alpha-2 antiplasmin, pigment epithelium derived factor), member 1
xpnpep2	9.46229	25.3638	-1.42251	0.755152	10	24	xpnpep2	dre:394007	X-prolyl aminopeptidase (aminopeptidase P) 2, membrane-bound	0	XPNPEP2	X-prolyl aminopeptidase (aminopeptidase P) 2, membrane-bound
si:dkey-93n13.3	9.46229	25.3638	-1.42251	0.755152	10	24	si:dkey-93n13.3		si:dkey-93n13.3	1e-144	DOC2A	double C2-like domains, alpha
si:ch73-21k16.1	9.46229	25.3638	-1.42251	0.755152	10	24	si:ch73-21k16.1	dre:560638	si:ch73-21k16.1	0	LPIN1	lipin 1
si:dkey-76p14.2	4.73114	12.6819	-1.42251	0.952094	5	12	si:dkey-76p14.2	dre:562567	si:dkey-76p14.2	2e-19	C20orf96	chromosome 20 open reading frame 96
rhoh	4.73114	12.6819	-1.42251	0.952094	5	12	rhoh	dre:553413	ras homolog family member H
tagln3a	4.73114	12.6819	-1.42251	0.952094	5	12	tagln3a	dre:563096	transgelin 3a	4e-90	TAGLN3	transgelin 3
grp	14.1934	38.0458	-1.42251	0.385825	15	36	grp	dre:559978	gastrin-releasing peptide
vsx2	393.631	1054.71	-1.42193	2.46594e-11	416	998	vsx2	dre:796163	visual system homeobox 2	2e-113	VSX2	visual system homeobox 2
LOC100538287	21.7633	58.1255	-1.41728	0.0694036	23	55	LOC100538287		fumarylacetoacetase-like
si:dkey-101k6.5	17.0321	45.4436	-1.41582	0.219854	18	43	si:dkey-101k6.5	dre:560446	si:dkey-101k6.5	5e-163	TGFBR2	transforming growth factor, beta receptor II (70/80kDa)
her8a	554.49	1477.44	-1.41387	7.71283e-12	586	1398	her8a	dre:323656	hairy-related 8a	6e-27	HES6	hes family bHLH transcription factor 6
dnd1	12.301	32.7616	-1.41323	0.553579	13	31	dnd1	dre:373074	DND microRNA-mediated repression inhibitor 1	2e-50	DND1	DND microRNA-mediated repression inhibitor 1
LOC562421	12.301	32.7616	-1.41323	0.553579	13	31	LOC562421	dre:562421	potassium voltage-gated channel subfamily G member 2-like	0	KCNG1	potassium voltage-gated channel, subfamily G, member 1
LOC100000890	98.4078	262.093	-1.41323	7.32315e-07	104	248	LOC100000890	dre:100000890	dapper homolog 3-like	3e-14	DACT1	dishevelled-binding antagonist of beta-catenin 1
si:ch211-272b8.5	19.8708	52.8413	-1.41102	0.117308	21	50	si:ch211-272b8.5	dre:565570	si:ch211-272b8.5	2e-28	CCDC105	coiled-coil domain containing 105
LOC569982	7.56983	20.0797	-1.40741	0.870117	8	19	LOC569982	dre:569982	histone H1-like
myadml2	22.7095	60.2391	-1.40741	0.0614578	24	57	myadml2	dre:570494	myeloid-associated differentiation marker-like 2
wdr76	145.719	385.742	-1.40444	3.55108e-08	154	365	wdr76	dre:570063	WD repeat domain 76	3e-96	WDR76	WD repeat domain 76
LOC101885552	17.9783	47.5572	-1.4034	0.195181	19	45	LOC101885552		vascular endothelial growth factor A-like
tmem41ab	10.4085	27.4775	-1.40049	0.717126	11	26	tmem41ab	dre:406356	transmembrane protein 41ab	8e-82	TMEM41A	transmembrane protein 41A
zgc:110053	10.4085	27.4775	-1.40049	0.717126	11	26	zgc:110053	dre:553584	zgc:110053	7e-41	ENDOU	endonuclease, polyU-specific
cyp2j20	20.817	54.955	-1.40049	0.103711	22	52	cyp2j20	dre:797309	cytochrome P450, family 2, subfamily J, polypeptide 20	4e-153	CYP2J2	cytochrome P450, family 2, subfamily J, polypeptide 2
cryba4	117.332	309.65	-1.40004	2.41174e-07	124	293	cryba4	dre:553178	crystallin, beta A4	6e-59	CRYBA4	crystallin, beta A4
si:ch211-170d8.2	36.9029	97.2281	-1.39764	0.00318802	39	92	si:ch211-170d8.2	dre:571755	si:ch211-170d8.2
cdh7	393.631	1036.75	-1.39715	6.86986e-11	416	981	cdh7	dre:567704	cadherin 7, type 2	0	CDH7	cadherin 7, type 2
LOC101886735	13.2472	34.8753	-1.39652	0.509676	14	33	LOC101886735		uncharacterized LOC101886735
LOC100536894	13.2472	34.8753	-1.39652	0.509676	14	33	LOC100536894		serine/threonine-protein kinase Nek3-like	4e-37	NEK3	NIMA-related kinase 3
trpc2a	16.0859	42.2731	-1.39394	0.312282	17	40	trpc2a	dre:559914	transient receptor potential cation channel, subfamily C, member 2a
shox2	40.6878	106.74	-1.39142	0.00174536	43	101	shox2	dre:394171	short stature homeobox 2	5e-119	SHOX2	short stature homeobox 2
heca	24.6019	64.4664	-1.38978	0.0483128	26	61	heca	dre:567088	headcase homolog (Drosophila)	0	HECA	headcase homolog (Drosophila)
foxg1d	69.0747	180.717	-1.38751	2.90878e-05	73	171	foxg1d	dre:100142648	forkhead box G1d	3e-67	FOXG1	forkhead box G1
bhlhe22	88.9455	232.502	-1.38625	3.63887e-06	94	220	bhlhe22	dre:393930	basic helix-loop-helix family, member e22	3e-55	BHLHE22	basic helix-loop-helix family, member e22
LOC100331557	48.2577	125.762	-1.38187	0.00057792	51	119	LOC100331557	dre:100331557	myomesin-2-like	4e-118	MYOM2	myomesin 2
st6gal1	8.51606	22.1934	-1.38187	0.843703	9	21	st6gal1	dre:445376	ST6 beta-galactosamide alpha-2,6-sialyltranferase 1	2e-102	ST6GAL1	ST6 beta-galactosamide alpha-2,6-sialyltranferase 1
slc41a1	28.3869	73.9779	-1.38187	0.0230475	30	70	slc41a1	dre:325975	solute carrier family 41 (magnesium transporter), member 1	0	SLC41A1	solute carrier family 41 (magnesium transporter), member 1
si:dkey-193b15.8	2.83869	7.39779	-1.38187	0.981282	3	7	si:dkey-193b15.8	dre:100321107	si:dkey-193b15.8	9e-29	FAM163A	family with sequence similarity 163, member A
rpph1	2.83869	7.39779	-1.38187	0.981282	3	7	rpph1		ribonuclease P RNA component H1
LOC101884016	2.83869	7.39779	-1.38187	0.981282	3	7	LOC101884016		zinc finger protein 271-like
si:ch211-135f11.4	2.83869	7.39779	-1.38187	0.981282	3	7	si:ch211-135f11.4	dre:100005375	si:ch211-135f11.4	3e-79	GBGT1	globoside alpha-1,3-N-acetylgalactosaminyltransferase 1
LOC100329771	2.83869	7.39779	-1.38187	0.981282	3	7	LOC100329771		uncharacterized LOC100329771
snx20	2.83869	7.39779	-1.38187	0.981282	3	7	snx20	dre:794759	sorting nexin 20
bean1	2.83869	7.39779	-1.38187	0.981282	3	7	bean1		brain expressed, associated with NEDD4, 1
LOC101884829	2.83869	7.39779	-1.38187	0.981282	3	7	LOC101884829		neuropeptide FF receptor 1-like
pdcb	2.83869	7.39779	-1.38187	0.981282	3	7	pdcb	dre:386614	phosducin b	1e-81	PDC	phosducin
grid1b	2.83869	7.39779	-1.38187	0.981282	3	7	grid1b	dre:557511	glutamate receptor, ionotropic, delta 1b	0	GRID1	glutamate receptor, ionotropic, delta 1
LOC100334029	2.83869	7.39779	-1.38187	0.981282	3	7	LOC100334029	dre:100334029	protein NLRC3-like
si:ch73-359p15.2	2.83869	7.39779	-1.38187	0.981282	3	7	si:ch73-359p15.2	dre:570642	si:ch73-359p15.2	0	WFIKKN2	WAP, follistatin/kazal, immunoglobulin, kunitz and netrin domain containing 2
zgc:152652	2.83869	7.39779	-1.38187	0.981282	3	7	zgc:152652	dre:751595	zgc:152652
LOC103908917	2.83869	7.39779	-1.38187	0.981282	3	7	LOC103908917		uncharacterized LOC103908917
ccdc152	2.83869	7.39779	-1.38187	0.981282	3	7	ccdc152		coiled-coil domain containing 152
ugt5b3	2.83869	7.39779	-1.38187	0.981282	3	7	ugt5b3	dre:100415792	UDP glucuronosyltransferase 5 family, polypeptide B3	4e-117	UGT2A1	UDP glucuronosyltransferase 2 family, polypeptide A1, complex locus
LOC100331330	2.83869	7.39779	-1.38187	0.981282	3	7	LOC100331330		leucine-rich repeat-containing protein 72-like
LOC103911635	2.83869	7.39779	-1.38187	0.981282	3	7	LOC103911635		uncharacterized LOC103911635
fosl1b	2.83869	7.39779	-1.38187	0.981282	3	7	fosl1b	dre:793507	FOS-like antigen 1b
LOC103911890	2.83869	7.39779	-1.38187	0.981282	3	7	LOC103911890		uncharacterized LOC103911890
nitr3a	2.83869	7.39779	-1.38187	0.981282	3	7	nitr3a	dre:60649	novel immune-type receptor 3a
LOC103910607	5.67737	14.7956	-1.38187	0.939017	6	14	LOC103910607		uncharacterized LOC103910607
LOC103910319	5.67737	14.7956	-1.38187	0.939017	6	14	LOC103910319		G-protein coupled receptor 183-like
cx39.4	5.67737	14.7956	-1.38187	0.939017	6	14	cx39.4	dre:557275	connexin 39.4	4e-65	GJA8	gap junction protein, alpha 8, 50kDa
lrrc3b	5.67737	14.7956	-1.38187	0.939017	6	14	lrrc3b	dre:100037364	leucine rich repeat containing 3B	1e-95	LRRC3B	leucine rich repeat containing 3B
LOC101883819	5.67737	14.7956	-1.38187	0.939017	6	14	LOC101883819		transcription factor 4-like
LOC101883538	5.67737	14.7956	-1.38187	0.939017	6	14	LOC101883538		serine/threonine-protein kinase WNK3-like
sult5a1	14.1934	36.9889	-1.38187	0.466507	15	35	sult5a1	dre:767718	sulfotransferase family 5A, member 1	4e-71	SULT2B1	sulfotransferase family, cytosolic, 2B, member 1
pogza	495.824	1291.44	-1.38108	4.81866e-11	524	1222	pogza		pogo transposable element with ZNF domain a
efna3b	153.289	398.424	-1.37805	5.64082e-08	162	377	efna3b	dre:117506	ephrin-A3b	1e-74	EFNA3	ephrin-A3
foxn4	128.687	333.957	-1.3758	2.37156e-07	136	316	foxn4	dre:30315	forkhead box N4	7e-150	FOXN4	forkhead box N4
pbx1b	73.8058	191.286	-1.37392	2.33146e-05	78	181	pbx1b	dre:570960	pre-B-cell leukemia homeobox 1b	0	PBX1	pre-B-cell leukemia homeobox 1
crispld1b	20.817	53.8982	-1.37247	0.135567	22	51	crispld1b	dre:393442	cysteine-rich secretory protein LCCL domain containing 1b	1e-149	CRISPLD1	cysteine-rich secretory protein LCCL domain containing 1
LOC100535848	17.9783	46.5004	-1.37098	0.249259	19	44	LOC100535848
si:ch211-22d5.2	15.1397	39.1026	-1.36893	0.424671	16	37	si:ch211-22d5.2	dre:797096	si:ch211-22d5.2	1e-139	NIM1K	NIM1 serine/threonine protein kinase
oip5	64.3436	165.922	-1.36664	8.34918e-05	68	157	oip5	dre:799087	opa interacting protein 5	9e-15	OIP5	Opa interacting protein 5
e2f2	295.223	760.915	-1.36593	1.07135e-09	312	720	e2f2		E2F transcription factor 2	1e-106	E2F2	E2F transcription factor 2
si:dkey-95h12.1	40.6878	104.626	-1.36257	0.00286677	43	99	si:dkey-95h12.1	dre:794350	si:dkey-95h12.1
pou3f3b	1648.33	4237.88	-1.36234	6.93023e-12	1742	4010	pou3f3b	dre:30321	POU class 3 homeobox 3b	2e-161	POU3F3	POU class 3 homeobox 3
ajap1	44.4728	114.137	-1.35978	0.00159758	47	108	ajap1		adherens junctions associated protein 1
dhfr	454.19	1163.57	-1.35719	1.84394e-10	480	1101	dhfr	dre:81882	dihydrofolate reductase	4e-64	DHFR	dihydrofolate reductase
brf1b	127.741	326.56	-1.35413	4.83714e-07	135	309	brf1b	dre:334316	BRF1, RNA polymerase III transcription initiation factor b	0	BRF1	BRF1, RNA polymerase III transcription initiation factor 90 kDa subunit
mcm6	3899.41	9958.48	-1.35267	7.61724e-12	4121	9423	mcm6	dre:566409	minichromosome maintenance complex component 6	0	MCM6	minichromosome maintenance complex component 6
zgc:64051	6.6236	16.9092	-1.35212	0.923525	7	16	zgc:64051	dre:393342	zgc:64051	2e-37	CD53	CD53 molecule
LOC101886704	6.6236	16.9092	-1.35212	0.923525	7	16	LOC101886704		gastrula zinc finger protein XlCGF57.1-like
LOC101882012	6.6236	16.9092	-1.35212	0.923525	7	16	LOC101882012		NADP-dependent malic enzyme-like
si:ch211-113a14.24	6.6236	16.9092	-1.35212	0.923525	7	16	si:ch211-113a14.24	dre:573073	si:ch211-113a14.24	1e-24	HIST1H1A	histone cluster 1, H1a
b3galt4	6.6236	16.9092	-1.35212	0.923525	7	16	b3galt4		UDP-Gal:betaGlcNAc beta 1,3-galactosyltransferase, polypeptide 4
lrrtm4l2	6.6236	16.9092	-1.35212	0.923525	7	16	lrrtm4l2	dre:568695	leucine rich repeat transmembrane neuronal 4 like 2
otpa	166.536	424.844	-1.3511	7.3339e-08	176	402	otpa	dre:560759	orthopedia homeobox a	2e-132	OTP	orthopedia homeobox
zgc:193807	10.4085	26.4207	-1.3439	0.781279	11	25	zgc:193807	dre:555981	zgc:193807
sult3st4	10.4085	26.4207	-1.3439	0.781279	11	25	sult3st4	dre:619243	sulfotransferase family 3, cytosolic sulfotransferase 4
lingo3a	31.2255	79.262	-1.3439	0.0215584	33	75	lingo3a	dre:567293	leucine rich repeat and Ig domain containing 3a	0	LINGO3	leucine rich repeat and Ig domain containing 3
si:ch211-168d23.3	20.817	52.8413	-1.3439	0.174809	22	50	si:ch211-168d23.3		si:ch211-168d23.3
vezf1a	535.565	1359.08	-1.34349	1.71348e-10	566	1286	vezf1a	dre:567023	vascular endothelial zinc finger 1a	1e-133	VEZF1	vascular endothelial zinc finger 1
scrt1a	76.6445	194.456	-1.34319	3.59837e-05	81	184	scrt1a	dre:564658	scratch family zinc finger 1a	2e-79	SCRT2	scratch family zinc finger 2
mcm2	4346.03	10989.9	-1.33841	1.48155e-11	4593	10399	mcm2	dre:192338	minichromosome maintenance complex component 2
pdzd3a	97.4616	245.184	-1.33096	7.5276e-06	103	232	pdzd3a	dre:557269	PDZ domain containing 3a	2e-79	PDZD3	PDZ domain containing 3
smc1a	11.3547	28.5343	-1.3294	0.745565	12	27	smc1a	dre:559665	structural maintenance of chromosomes 1A	0	SMC1A	structural maintenance of chromosomes 1A
vstm2l	3.78491	9.51144	-1.3294	0.974597	4	9	vstm2l	dre:393468	V-set and transmembrane domain containing 2 like
LOC103909684	3.78491	9.51144	-1.3294	0.974597	4	9	LOC103909684		uncharacterized LOC103909684
LOC101884393	3.78491	9.51144	-1.3294	0.974597	4	9	LOC101884393		uncharacterized LOC101884393
LOC565558	3.78491	9.51144	-1.3294	0.974597	4	9	LOC565558	dre:565558	lipoma HMGIC fusion partner-like 3 protein	2e-54	LHFPL3	lipoma HMGIC fusion partner-like 3
si:ch211-170n20.3	3.78491	9.51144	-1.3294	0.974597	4	9	si:ch211-170n20.3	dre:100003999	si:ch211-170n20.3
c24h18orf63	3.78491	9.51144	-1.3294	0.974597	4	9	c24h18orf63	dre:100006059	chromosome 24 open reading frame, human C18orf63	1e-92	C18orf63	chromosome 18 open reading frame 63
LOC101884847	3.78491	9.51144	-1.3294	0.974597	4	9	LOC101884847		uncharacterized LOC101884847
LOC101882836	3.78491	9.51144	-1.3294	0.974597	4	9	LOC101882836		uncharacterized LOC101882836
mag	3.78491	9.51144	-1.3294	0.974597	4	9	mag	dre:474346	myelin associated glycoprotein	4e-131	MAG	myelin associated glycoprotein
gpr55a	3.78491	9.51144	-1.3294	0.974597	4	9	gpr55a	dre:664762	G protein-coupled receptor 55a	6e-36	GPR55	G protein-coupled receptor 55
mir135b	3.78491	9.51144	-1.3294	0.974597	4	9	mir135b	dre:100033724	microRNA 135b
slc17a7	3.78491	9.51144	-1.3294	0.974597	4	9	slc17a7a	dre:795293	solute carrier family 17 (vesicular glutamate transporter), member 7a	0	SLC17A7	solute carrier family 17 (vesicular glutamate transporter), member 7
gpr34a	3.78491	9.51144	-1.3294	0.974597	4	9	gpr34a	dre:335288	G protein-coupled receptor 34a
LOC100331917	3.78491	9.51144	-1.3294	0.974597	4	9	LOC100331917	dre:100331917	uncharacterized LOC100331917
LOC103911160	3.78491	9.51144	-1.3294	0.974597	4	9	LOC103911160		uncharacterized LOC103911160
LOC103911068	3.78491	9.51144	-1.3294	0.974597	4	9	LOC103911068		uncharacterized LOC103911068
LOC101883625	3.78491	9.51144	-1.3294	0.974597	4	9	LOC101883625		protein NLRC3-like
gfra2a	7.56983	19.0229	-1.3294	0.905365	8	18	gfra2a	dre:405794	GDNF family receptor alpha 2a	7e-129	GFRA2	GDNF family receptor alpha 2
LOC101883232	7.56983	19.0229	-1.3294	0.905365	8	18	LOC101883232		NF-kappa-B inhibitor delta-like
LOC101882453	19.8708	49.6709	-1.32175	0.249077	21	47	LOC101882453		LIM and calponin homology domains-containing protein 1-like
her13	177.891	443.867	-1.31913	1.30965e-07	188	420	her13	dre:550600	hairy-related 13	2e-50	HES6	hes family bHLH transcription factor 6
LOC100537027	44.4728	110.967	-1.31913	0.003254	47	105	LOC100537027		bromodomain adjacent to zinc finger domain protein 2B-like	3e-80	BAZ2B	bromodomain adjacent to zinc finger domain, 2B
LOC100335008	24.6019	61.296	-1.31702	0.10754	26	58	LOC100335008	dre:100335008	GRAM domain-containing protein 3-like
otud7a	25.5482	63.4096	-1.31148	0.095232	27	60	otud7a
im:7148405	59.6124	147.956	-1.31148	0.000481358	63	140	im:7148405		im:7148405
LOC101885582	17.0321	42.2731	-1.31148	0.420012	18	40	LOC101885582		uncharacterized LOC101885582
mcm3	2932.36	7277.31	-1.31134	5.07184e-11	3099	6886	mcm3	dre:192323	minichromosome maintenance complex component 3	0	MCM3	minichromosome maintenance complex component 3
cx44.1	103.139	255.752	-1.31016	8.4826e-06	109	242	cx44.1	dre:114403	connexin 44.1	1e-149	GJA8	gap junction protein, alpha 8, 50kDa
her15.1	163.698	405.822	-1.30981	3.09328e-07	173	384	her15.1	dre:359836	hairy and enhancer of split-related 15.1	1e-22	HES5	hes family bHLH transcription factor 5
st8sia2	125.848	311.764	-1.30877	2.03705e-06	133	295	st8sia2	dre:555134	ST8 alpha-N-acetyl-neuraminide alpha-2,8-sialyltransferase 2	7e-139	ST8SIA2	ST8 alpha-N-acetyl-neuraminide alpha-2,8-sialyltransferase 2
myhz2	7287.85	18035.8	-1.3073	7.09373e-11	7702	17066	myhz2	dre:246275	myosin, heavy polypeptide 2, fast muscle specific	0	MYH1	myosin, heavy chain 1, skeletal muscle, adult
pvalb1	551.651	1364.36	-1.3064	6.98762e-10	583	1291	pvalb1	dre:402805	parvalbumin 1	3e-27	PVALB	parvalbumin
si:ch73-266o15.4	26.4944	65.5233	-1.30632	0.0843695	28	62	si:ch73-266o15.4	dre:568862	si:ch73-266o15.4	2e-108	WDR31	WD repeat domain 31
LOC101885586	57.72	142.672	-1.30556	0.000682786	61	135	LOC101885586		gastrula zinc finger protein XlCGF26.1-like
LOC103910605	17.9783	44.3867	-1.30387	0.380585	19	42	LOC103910605		gastrula zinc finger protein XlCGF8.2DB-like
mmp17b	45.419	112.024	-1.30244	0.00375956	48	106	mmp17b	dre:100322027	matrix metallopeptidase 17b
sypl1	22.7095	56.0118	-1.30244	0.175191	24	53	sypl1	dre:100330238	synaptophysin-like 1	2e-59	SYPL1	synaptophysin-like 1
tk1	437.158	1077.96	-1.30208	1.91854e-09	462	1020	tk1	dre:327590	thymidine kinase 1, soluble	2e-86	TK1	thymidine kinase 1, soluble
asb15a	27.4406	67.6369	-1.3015	0.0747921	29	64	asb15a	dre:100151067	ankyrin repeat and SOCS box containing 15a	3e-162	ASB15	ankyrin repeat and SOCS box containing 15
LOC100150696	263.998	649.949	-1.2998	2.2545e-08	279	615	LOC100150696	dre:100150696	zinc finger protein 84-like	9e-25	ZNF264	zinc finger protein 264
LOC101884405	4.73114	11.6251	-1.29698	0.966481	5	11	LOC101884405
LOC101882873	4.73114	11.6251	-1.29698	0.966481	5	11	LOC101882873		uncharacterized LOC101882873
nefla	4.73114	11.6251	-1.29698	0.966481	5	11	nefla	dre:793912	neurofilament, light polypeptide a
smc1b	4.73114	11.6251	-1.29698	0.966481	5	11	smc1b	dre:797354	structural maintenance of chromosomes 1B
LOC101885221	4.73114	11.6251	-1.29698	0.966481	5	11	LOC101885221		uncharacterized LOC101885221
LOC100331268	4.73114	11.6251	-1.29698	0.966481	5	11	LOC100331268	dre:100331268	phosphatase and actin regulator 1-like	7e-21	PHACTR1	phosphatase and actin regulator 1
LOC103911476	4.73114	11.6251	-1.29698	0.966481	5	11	LOC103911476		uncharacterized LOC103911476
rxfp3.2a	4.73114	11.6251	-1.29698	0.966481	5	11	rxfp3.2a	dre:100008558	relaxin/insulin-like family peptide receptor 3.2a	2e-105	RXFP3	relaxin/insulin-like family peptide receptor 3
sv2ba	4.73114	11.6251	-1.29698	0.966481	5	11	sv2ba	dre:100009626	synaptic vesicle glycoprotein 2Ba	0	SV2B	synaptic vesicle glycoprotein 2B
cdhr2	9.46229	23.2502	-1.29698	0.86023	10	22	cdhr2		cadherin-related family member 2
dcst2	9.46229	23.2502	-1.29698	0.86023	10	22	dcst2	dre:556296	DC-STAMP domain containing 2
rhoua	184.515	452.322	-1.29361	2.34336e-07	195	428	rhoua	dre:492802	ras homolog family member Ua	8e-100	RHOU	ras homolog family member U
LOC103908890	34.0642	83.4893	-1.29333	0.0257957	36	79	LOC103908890		uncharacterized LOC103908890
mettl24	19.8708	48.614	-1.29072	0.308684	21	46	mettl24	dre:100000285	methyltransferase like 24	2e-49	METTL24	methyltransferase like 24
mlycd	19.8708	48.614	-1.29072	0.308684	21	46	mlycd	dre:100037349	malonyl-CoA decarboxylase	6e-167	MLYCD	malonyl-CoA decarboxylase
crygmx	15.1397	36.9889	-1.28876	0.581806	16	35	crygmx	dre:335789	crystallin, gamma MX	2e-60	CRYGB	crystallin, gamma B
gna13a	15.1397	36.9889	-1.28876	0.581806	16	35	gna13a	dre:326825	guanine nucleotide binding protein (G protein), alpha 13a
slc38a4	669.93	1635.97	-1.28806	8.22464e-10	708	1548	slc38a4	dre:449771	solute carrier family 38, member 4	3e-73	SLC38A4	solute carrier family 38, member 4
mtmr1a	81.3757	198.683	-1.2878	8.4445e-05	86	188	mtmr1a	dre:553750	myotubularin related protein 1a	0	MTMR1	myotubularin related protein 1
efna5b	66.236	161.695	-1.28758	0.000370702	70	153	efna5b	dre:30223	ephrin-A5b	5e-13	EFNA5	ephrin-A5
LOC103910725	25.5482	62.3528	-1.28723	0.122153	27	59	LOC103910725		uncharacterized LOC103910725
dbx1b	303.739	740.836	-1.28632	1.75254e-08	321	701	dbx1b	dre:30416	developing brain homeobox 1b	3e-105	DBX1	developing brain homeobox 1
zgc:158463	8717.61	21245.4	-1.28515	2.0837e-10	9213	20103	zgc:158463	dre:100037361	zgc:158463
kif16bb	10.4085	25.3638	-1.28501	0.833009	11	24	kif16bb	dre:567045	kinesin family member 16Bb	0	KIF16B	kinesin family member 16B
krcp	1226.31	2986.59	-1.28417	2.98464e-10	1296	2826	krcp	dre:323406	kelch repeat-containing protein	9e-25	RABEPK	Rab9 effector protein with kelch motifs
si:dkey-90m5.4	64.3436	156.41	-1.28147	0.000515821	68	148	si:dkey-90m5.4	dre:553466	si:dkey-90m5.4	4e-36	LRG1	leucine-rich alpha-2-glycoprotein 1
mpp3b	16.0859	39.1026	-1.28147	0.538521	17	37	mpp3b	dre:799884	membrane protein, palmitoylated 3b (MAGUK p55 subfamily member 3)	0	MPP3	membrane protein, palmitoylated 3 (MAGUK p55 subfamily member 3)
LOC101885394	112.601	273.718	-1.28147	9.60851e-06	119	259	LOC101885394		uncharacterized LOC101885394
cbln11	33.118	80.3188	-1.27812	0.0370187	35	76	cbln11	dre:100149559	cerebellin 11
LOC103909672	5.67737	13.7387	-1.27496	0.956675	6	13	LOC103909672		uncharacterized LOC103909672
LOC103910256	5.67737	13.7387	-1.27496	0.956675	6	13	LOC103910256		uncharacterized LOC103910256
LOC103910431	5.67737	13.7387	-1.27496	0.956675	6	13	LOC103910431		uncharacterized LOC103910431
LOC567749	11.3547	27.4775	-1.27496	0.802669	12	26	LOC567749	dre:567749	uncharacterized LOC567749
LOC103911958	5.67737	13.7387	-1.27496	0.956675	6	13	LOC103911958		uncharacterized LOC103911958
LOC101885318	5.67737	13.7387	-1.27496	0.956675	6	13	LOC101885318		uncharacterized LOC101885318
LOC103911694	5.67737	13.7387	-1.27496	0.956675	6	13	LOC103911694		uncharacterized LOC103911694
LOC101883672	5.67737	13.7387	-1.27496	0.956675	6	13	LOC101883672		uncharacterized LOC101883672
LOC101883677	5.67737	13.7387	-1.27496	0.956675	6	13	LOC101883677		uncharacterized LOC101883677
myhc4	740.897	1792.38	-1.27453	1.10447e-09	783	1696	myhc4	dre:334274	myosin heavy chain 4	0	MYH1	myosin, heavy chain 1, skeletal muscle, adult
si:ch211-251b21.1	176.945	428.015	-1.27436	5.61176e-07	187	405	si:ch211-251b21.1	dre:571720	si:ch211-251b21.1	9e-94	GRIK1	glutamate receptor, ionotropic, kainate 1
fzd9b	160.859	388.912	-1.27365	1.05568e-06	170	368	fzd9b	dre:58023	frizzled class receptor 9b	0	FZD9	frizzled class receptor 9
mtss1la	511.91	1237.54	-1.27352	3.27179e-09	541	1171	mtss1la	dre:560413	metastasis suppressor 1-like a	0	MTSS1L	metastasis suppressor 1-like
dld	1326.61	3206.41	-1.27321	4.30665e-10	1402	3034	dld	dre:30138	deltaD	0	DLL1	delta-like 1 (Drosophila)
ptprna	477.846	1151.94	-1.26945	4.84134e-09	505	1090	ptprna	dre:324790	protein tyrosine phosphatase, receptor type, Na	0	PTPRN	protein tyrosine phosphatase, receptor type, N
swap70a	12.301	29.5912	-1.26639	0.769333	13	28	swap70a	dre:393645	SWAP switching B-cell complex 70a subunit 70a	6e-66	SWAP70	SWAP switching B-cell complex 70kDa subunit
hgd	12.301	29.5912	-1.26639	0.769333	13	28	hgd	dre:259189	homogentisate 1,2-dioxygenase	0	HGD	homogentisate 1,2-dioxygenase
fndc1	25.5482	61.296	-1.26257	0.154995	27	58	fndc1		fibronectin type III domain containing 1
olig2	185.461	444.924	-1.26244	6.0777e-07	196	421	olig2	dre:325288	oligodendrocyte lineage transcription factor 2	1e-68	OLIG2	oligodendrocyte lineage transcription factor 2
LOC101886810	115.44	276.889	-1.26216	1.34964e-05	122	262	LOC101886810		pleckstrin homology domain-containing family G member 1-like
rundc3b	13.2472	31.7048	-1.25901	0.733243	14	30	rundc3b	dre:492775	RUN domain containing 3b	0	RUNDC3B	RUN domain containing 3B
LOC103909610	6.6236	15.8524	-1.25901	0.944917	7	15	LOC103909610		uncharacterized LOC103909610
tppp	6.6236	15.8524	-1.25901	0.944917	7	15	tppp	dre:100333482	tubulin polymerization promoting protein
mir153c	6.6236	15.8524	-1.25901	0.944917	7	15	mir153c	dre:100033678	microRNA 153c
LOC797949	6.6236	15.8524	-1.25901	0.944917	7	15	LOC797949	dre:797949	ras-related protein Rab-33B pseudogene
LOC101885328	13.2472	31.7048	-1.25901	0.733243	14	30	LOC101885328		serine/threonine-protein kinase WNK2-like
LOC103908671	6.6236	15.8524	-1.25901	0.944917	7	15	LOC103908671		zinc finger protein 239-like
LOC100149863	99.354	237.786	-1.25901	4.10898e-05	105	225	LOC100149863	dre:100149863	hairy-related 4.1-like	2e-21	HES5	hes family bHLH transcription factor 5
slbp	1924.63	4602.48	-1.25783	6.04955e-10	2034	4355	slbp	dre:407727	stem-loop binding protein
LOC103911869	35.0105	83.4893	-1.25381	0.0376736	37	79	LOC103911869		uncharacterized LOC103911869
dla	1423.13	3385.02	-1.2501	1.05225e-09	1504	3203	dla	dre:30131	deltaA
rrm2	11001.8	26150.1	-1.24908	1.1581e-09	11627	24744	rrm2	dre:30733	ribonucleotide reductase M2 polypeptide	0	RRM2	ribonucleotide reductase M2
si:ch211-136a13.1	119.225	283.23	-1.24829	1.56678e-05	126	268	si:ch211-136a13.1	dre:559014	si:ch211-136a13.1	0	HHIPL1	HHIP-like 1
ek1	374.707	889.848	-1.2478	2.72773e-08	396	842	ek1	dre:30311	eph-like kinase 1	0	EPHA4	EPH receptor A4
LOC796843	7.56983	17.9661	-1.24694	0.930948	8	17	LOC796843	dre:796843	nuclear body protein SP140-like protein	1e-40	SP100	SP100 nuclear antigen
LOC100329328	7.56983	17.9661	-1.24694	0.930948	8	17	LOC100329328	dre:100329328	mastermind-like protein 2	2e-19	MAML2	mastermind-like 2 (Drosophila)
si:ch211-241e1.2	7.56983	17.9661	-1.24694	0.930948	8	17	si:ch211-241e1.2	dre:567702	si:ch211-241e1.2	0	CACNA1B	calcium channel, voltage-dependent, N type, alpha 1B subunit
st8sia4	15.1397	35.9321	-1.24694	0.654357	16	34	st8sia4	dre:553211	ST8 alpha-N-acetyl-neuraminide alpha-2,8-sialyltransferase 4	3e-146	ST8SIA4	ST8 alpha-N-acetyl-neuraminide alpha-2,8-sialyltransferase 4
ccne2	1016.25	2409.57	-1.24552	1.93776e-09	1074	2280	ccne2	dre:415165	cyclin E2	3e-132	CCNE2	cyclin E2
mrc1b	31.2255	73.9779	-1.24437	0.0759953	33	70	mrc1b	dre:559502	mannose receptor, C type 1b
hic1	41.6341	98.2849	-1.23921	0.017651	44	93	hic1	dre:436585	hypermethylated in cancer 1	6e-145	HIC1	hypermethylated in cancer 1
pou3f3a	680.338	1604.26	-1.23759	5.8632e-09	719	1518	pou3f3a	dre:30386	POU class 3 homeobox 3a	1e-149	POU3F3	POU class 3 homeobox 3
si:dkey-261l7.2	8.51606	20.0797	-1.23748	0.914515	9	19	si:dkey-261l7.2	dre:569751	si:dkey-261l7.2
rem2	8.51606	20.0797	-1.23748	0.914515	9	19	rem2	dre:798285	RAS (RAD and GEM)-like GTP binding 2	2e-49	REM2	RAS (RAD and GEM)-like GTP binding 2
LOC100331172	80.4294	189.172	-1.2339	0.000309194	85	179	LOC100331172		eosinophil peroxidase-like	0	EPX	eosinophil peroxidase
LOC103910892	17.9783	42.2731	-1.23348	0.527405	19	40	LOC103910892		gastrula zinc finger protein XlCGF57.1-like
slc29a2	330.234	775.711	-1.23203	8.1341e-08	349	734	slc29a2	dre:503537	solute carrier family 29 (equilibrative nucleoside transporter), member 2	1e-90	SLC29A2	solute carrier family 29 (equilibrative nucleoside transporter), member 2
LOC103910686	9.46229	22.1934	-1.22987	0.895394	10	21	LOC103910686		uncharacterized LOC103910686
LOC101884722	9.46229	22.1934	-1.22987	0.895394	10	21	LOC101884722		uncharacterized LOC101884722
zgc:174193	9.46229	22.1934	-1.22987	0.895394	10	21	zgc:174193	dre:100137109	zgc:174193	1e-76	HTRA2	HtrA serine peptidase 2
LOC101883142	9.46229	22.1934	-1.22987	0.895394	10	21	LOC101883142		protocadherin alpha-2-like
armc10	87.053	203.968	-1.22837	0.000207312	92	193	armc10	dre:557740	armadillo repeat containing 10
LOC100536922	87.9993	206.081	-1.22765	0.000196265	93	195	LOC100536922		oocyte zinc finger protein XlCOF6-like	0	ZNF850	zinc finger protein 850
LOC568650	4006.33	9371.94	-1.22607	2.06848e-09	4234	8868	LOC568650	dre:568650	mucin-2-like
cldn11a	30.2793	70.8074	-1.22557	0.108085	32	67	cldn11a	dre:436897	claudin 11a	2e-58	CLDN11	claudin 11
LOC103911377	10.4085	24.307	-1.22361	0.873399	11	23	LOC103911377		uncharacterized LOC103911377
etnppl	146.665	342.412	-1.2232	8.19167e-06	155	324	etnppl	dre:393421	ethanolamine-phosphate phospho-lyase	0	ETNPPL	ethanolamine-phosphate phospho-lyase
LOC101883714	32.1718	75.0347	-1.22176	0.0854931	34	71	LOC101883714		sodium/potassium-transporting ATPase subunit beta-1-interacting protein 2
mybl1	184.515	430.129	-1.22103	2.22405e-06	195	407	mybl1	dre:558540	v-myb avian myeloblastosis viral oncogene homolog-like 1
zgc:194627	54.8813	127.876	-1.22036	0.00465589	58	121	zgc:194627	dre:799208	zgc:194627
LOC103910561	55.8275	129.99	-1.21935	0.00426999	59	123	LOC103910561		oocyte zinc finger protein XlCOF20-like
LOC100329885	11.3547	26.4207	-1.21837	0.848406	12	25	LOC100329885	dre:100329885	uncharacterized LOC100329885
LOC100537438	11.3547	26.4207	-1.21837	0.848406	12	25	LOC100537438
wfdc1	159.913	372.003	-1.21803	5.61082e-06	169	352	wfdc1	dre:560860	WAP four-disulfide core domain 1	3e-60	WFDC1	WAP four-disulfide core domain 1
LOC103911812	23.6557	54.955	-1.21606	0.29844	25	52	LOC103911812		uncharacterized LOC103911812
LOC100536981	154.235	358.264	-1.21589	7.40371e-06	163	339	LOC100536981		bromodomain adjacent to zinc finger domain protein 2B-like	0	BAZ2B	bromodomain adjacent to zinc finger domain, 2B
mcm4	4183.28	9712.24	-1.21517	3.29759e-09	4421	9190	mcm4	dre:337598	minichromosome maintenance complex component 4	0	MCM4	minichromosome maintenance complex component 4
si:dkeyp-4c4.1	60.5586	140.558	-1.21476	0.00281404	64	133	si:dkeyp-4c4.1	dre:571990	si:dkeyp-4c4.1	3e-60	NLRC3	NLR family, CARD domain containing 3
eda	36.9029	85.603	-1.21393	0.0481608	39	81	eda	dre:798740	ectodysplasin A	4e-62	EDA	ectodysplasin A
shisa4	65.2898	151.126	-1.21083	0.00190049	69	143	shisa4	dre:550567	shisa family member 4	1e-41	SHISA4	shisa family member 4
tcf4	13.2472	30.648	-1.2101	0.789343	14	29	tcf4		transcription factor 4
cspg5b	13.2472	30.648	-1.2101	0.789343	14	29	cspg5b	dre:559358	chondroitin sulfate proteoglycan 5b	4e-72	CSPG5	chondroitin sulfate proteoglycan 5 (neuroglycan C)
LOC103910033	13.2472	30.648	-1.2101	0.789343	14	29	LOC103910033		uncharacterized LOC103910033
slc6a15	13.2472	30.648	-1.2101	0.789343	14	29	slc6a15	dre:565315	solute carrier family 6 (neutral amino acid transporter), member 15
zgc:110216	160.859	372.003	-1.20952	6.90619e-06	170	352	zgc:110216	dre:541350	zgc:110216	8e-25	HIST1H1A	histone cluster 1, H1a
c7h11orf95	53.935	124.706	-1.20923	0.00626641	57	118	c7h11orf95	dre:793997	chromosome 7 open reading frame, human C11orf95
LOC101885291	27.4406	63.4096	-1.20839	0.191495	29	60	LOC101885291		uncharacterized LOC101885291
si:ch73-21k16.5	27.4406	63.4096	-1.20839	0.191495	29	60	si:ch73-21k16.5	dre:336430	si:ch73-21k16.5
LOC103910816	14.1934	32.7616	-1.20678	0.755485	15	31	LOC103910816		gastrula zinc finger protein XlCGF9.1-like
LOC103909934	14.1934	32.7616	-1.20678	0.755485	15	31	LOC103909934		gastrula zinc finger protein XlCGF49.1-like
ca9	14.1934	32.7616	-1.20678	0.755485	15	31	ca9	dre:566612	carbonic anhydrase IX	2e-67	CA9	carbonic anhydrase IX
zgc:194215	14.1934	32.7616	-1.20678	0.755485	15	31	zgc:194215	dre:100170792	zgc:194215
LOC101882199	15.1397	34.8753	-1.20387	0.719071	16	33	LOC101882199		protocadherin beta-16-like
tubb6	16.0859	36.9889	-1.2013	0.680485	17	35	tubb6	dre:550458	tubulin, beta 6 class V	2e-114	TUBB3	tubulin, beta 3 class III
pcdh18a	356.728	819.041	-1.19911	1.85353e-07	377	775	pcdh18a	dre:572532	protocadherin 18a	0	PCDH18	protocadherin 18
ank2b	70.9672	162.751	-1.19745	0.00147126	75	154	ank2b	dre:450043	ankyrin 2b, neuronal	4e-112	ANK2	ankyrin 2, neuronal
LOC100334401	70.9672	162.751	-1.19745	0.00147126	75	154	LOC100334401	dre:100334401	coiled-coil domain-containing protein 106-like
LOC101886835	17.9783	41.2162	-1.19695	0.598786	19	39	LOC101886835		uncharacterized LOC101886835
scube2	843.09	1931.88	-1.19625	1.85486e-08	891	1828	scube2	dre:503728	signal peptide, CUB domain, EGF-like 2	0	SCUBE1	signal peptide, CUB domain, EGF-like 1
dao.3	36.9029	84.5462	-1.196	0.0604822	39	80	dao.3	dre:402994	D-amino-acid oxidase, tandem duplicate 3	1e-124	DAO	D-amino-acid oxidase
bsk146	19.8708	45.4436	-1.19343	0.514902	21	43	bsk146	dre:405767	brain specific kinase 146	4e-113	SBK1	SH3 domain binding kinase 1
zgc:174259	19.8708	45.4436	-1.19343	0.514902	21	43	zgc:174259	dre:791587	zgc:174259	4e-67	SERPINA1	serpin peptidase inhibitor, clade A (alpha-1 antiproteinase, antitrypsin), member 1
LOC101887064	22.7095	51.7845	-1.18923	0.394933	24	49	LOC101887064		uncharacterized LOC101887064
LOC793309	24.6019	56.0118	-1.18696	0.323945	26	53	LOC793309		25-hydroxyvitamin D-1 alpha hydroxylase, mitochondrial	1e-143	CYP27B1	cytochrome P450, family 27, subfamily B, polypeptide 1
ns:zf-e68	35617.9	81028	-1.18582	3.88542e-08	37642	76671	ns:zf-e68	dre:100008070	ns:zf-e68	0	MYH1	myosin, heavy chain 1, skeletal muscle, adult
znf710a	258.32	587.596	-1.18566	1.15609e-06	273	556	znf710a	dre:327348	zinc finger protein 710a	8e-179	ZNF710	zinc finger protein 710
dnmt1	3776.4	8580.38	-1.18403	1.17505e-08	3991	8119	dnmt1	dre:30430	DNA (cytosine-5-)-methyltransferase 1	0	DNMT1	DNA (cytosine-5-)-methyltransferase 1
zmp:0000001082	83.2681	189.172	-1.18386	0.000728188	88	179	zmp:0000001082	dre:557935	zmp:0000001082
ago1	762.66	1732.14	-1.18344	3.64054e-08	806	1639	ago1		Protein argonaute
ucp2	2052.37	4657.44	-1.18225	1.32598e-08	2169	4407	ucp2	dre:555812	uncoupling protein 2	2e-149	UCP2	uncoupling protein 2 (mitochondrial, proton carrier)
crybb1	328.341	744.006	-1.18012	4.89859e-07	347	704	crybb1	dre:114418	crystallin, beta B1	2e-82	CRYBB1	crystallin, beta B1
ephb6	66.236	150.069	-1.17994	0.00312306	70	142	ephb6	dre:572411	eph receptor B6
crlf1b	69.0747	156.41	-1.17911	0.00247404	73	148	crlf1b	dre:564665	cytokine receptor-like factor 1b	5e-146	CRLF1	cytokine receptor-like factor 1
s1pr1	462.706	1047.32	-1.17853	1.52819e-07	489	991	s1pr1	dre:64617	sphingosine-1-phosphate receptor 1	1e-147	S1PR1	sphingosine-1-phosphate receptor 1
ptprn2	356.728	806.359	-1.1766	3.99396e-07	377	763	ptprn2	dre:325033	protein tyrosine phosphatase, receptor type, N polypeptide 2	0	PTPRN2	protein tyrosine phosphatase, receptor type, N polypeptide 2
nes	1223.47	2764.66	-1.17612	2.40285e-08	1293	2616	nes	dre:100150939	nestin	1e-38	NES	nestin
LOC556727	369.975	833.836	-1.17233	4.02974e-07	391	789	LOC556727	dre:556727	pleckstrin homology domain-containing family G member 1-like	2e-53	PLEKHG1	pleckstrin homology domain containing, family G (with RhoGef domain) member 1
tox2	52.9888	119.421	-1.1723	0.0128034	56	113	tox2	dre:405844	TOX high mobility group box family member 2
gmnn	454.19	1019.84	-1.16697	2.42845e-07	480	965	gmnn	dre:368320	geminin, DNA replication inhibitor	3e-36	GMNN	geminin, DNA replication inhibitor
mnd1	365.244	819.041	-1.16507	5.39434e-07	386	775	mnd1	dre:445203	meiotic nuclear divisions 1 homolog (S. cerevisiae)	2e-68	MND1	meiotic nuclear divisions 1 homolog (S. cerevisiae)
pou3f2a	262.105	587.596	-1.16468	2.09739e-06	277	556	pou3f2a	dre:30547	POU class 3 homeobox 2a	6e-114	POU3F2	POU class 3 homeobox 2
cdc6	1099.52	2462.41	-1.1632	4.45237e-08	1162	2330	cdc6	dre:402825	cell division cycle 6 homolog (S. cerevisiae)	9e-144	CDC6	cell division cycle 6
bfsp2	13.2472	29.5912	-1.15948	0.835171	14	28	bfsp2	dre:494090	beaded filament structural protein 2, phakinin	2e-117	BFSP2	beaded filament structural protein 2, phakinin
LOC100332876	11.3547	25.3638	-1.15948	0.884076	12	24	LOC100332876	dre:100332876	myelin transcription factor 1-like protein
zgc:171418	10.4085	23.2502	-1.15948	0.904217	11	22	zgc:171418	dre:799653	zgc:171418	1e-153	ZNF91	zinc finger protein 91
itga6l	10.4085	23.2502	-1.15948	0.904217	11	22	itga6l	dre:555254	integrin, alpha 6, like	0	ITGA6	integrin, alpha 6
rpz3	10.4085	23.2502	-1.15948	0.904217	11	22	rpz3	dre:100000883	rapunzel3
il2rgb	12.301	27.4775	-1.15948	0.861089	13	26	il2rgb	dre:100144554	interleukin 2 receptor, gamma b	2e-23	IL2RG	interleukin 2 receptor, gamma
LOC100537076	10.4085	23.2502	-1.15948	0.904217	11	22	LOC100537076		protein NLRC3-like	8e-65	NLRC3	NLR family, CARD domain containing 3
LOC100149379	12.301	27.4775	-1.15948	0.861089	13	26	LOC100149379	dre:100149379	interferon-induced very large GTPase 1-like
LOC101885050	115.44	257.866	-1.15948	0.000179238	122	244	LOC101885050
LOC100538212	3.78491	8.45462	-1.15948	0.982124	4	8	LOC100538212		uncharacterized LOC100538212
LOC103910742	3.78491	8.45462	-1.15948	0.982124	4	8	LOC103910742		uncharacterized LOC103910742
LOC101886797	3.78491	8.45462	-1.15948	0.982124	4	8	LOC101886797		uncharacterized LOC101886797
LOC101886755	3.78491	8.45462	-1.15948	0.982124	4	8	LOC101886755		serine/threonine-protein kinase pim-2-like
slc1a7b	3.78491	8.45462	-1.15948	0.982124	4	8	slc1a7b	dre:100463517	solute carrier family 1 (glutamate transporter), member 7b	0	SLC1A7	solute carrier family 1 (glutamate transporter), member 7
LOC101884676	3.78491	8.45462	-1.15948	0.982124	4	8	LOC101884676		MAM domain-containing glycosylphosphatidylinositol anchor protein 2-like
LOC101884546	3.78491	8.45462	-1.15948	0.982124	4	8	LOC101884546		uncharacterized LOC101884546
LOC101882619	3.78491	8.45462	-1.15948	0.982124	4	8	LOC101882619		uncharacterized LOC101882619
si:dkey-234i14.3	3.78491	8.45462	-1.15948	0.982124	4	8	si:dkey-234i14.3	dre:100329793	si:dkey-234i14.3	5e-67	FBLN7	fibulin 7
LOC101882851	3.78491	8.45462	-1.15948	0.982124	4	8	LOC101882851		rho-associated protein kinase 1-like
LOC799504	3.78491	8.45462	-1.15948	0.982124	4	8	LOC799504	dre:799504	transcription factor Sp5-like
LOC570405	3.78491	8.45462	-1.15948	0.982124	4	8	LOC570405	dre:570405	uncharacterized LOC570405	2e-52	HIST1H4F	histone cluster 1, H4f
neu3.5	3.78491	8.45462	-1.15948	0.982124	4	8	neu3.5	dre:100000684	sialidase 3 (membrane sialidase), tandem duplicate 5	6e-90	NEU3	sialidase 3 (membrane sialidase)
fgf22	3.78491	8.45462	-1.15948	0.982124	4	8	fgf22	dre:100005852	fibroblast growth factor 22	6e-51	FGF10	fibroblast growth factor 10
vegfbb	3.78491	8.45462	-1.15948	0.982124	4	8	vegfbb		vascular endothelial growth factor Bb	1e-11	VEGFA	vascular endothelial growth factor A
LOC795364	39.7416	88.7735	-1.15948	0.067133	42	84	LOC795364	dre:795364	uncharacterized LOC795364	4e-77	MCC	mutated in colorectal cancers
si:busm1-180o5.3	3.78491	8.45462	-1.15948	0.982124	4	8	si:busm1-180o5.3		si:busm1-180o5.3
LOC100331378	3.78491	8.45462	-1.15948	0.982124	4	8	LOC100331378	dre:100331378	uncharacterized LOC100331378
LOC100150584	3.78491	8.45462	-1.15948	0.982124	4	8	LOC100150584	dre:100150584	uncharacterized LOC100150584
ahrrb	3.78491	8.45462	-1.15948	0.982124	4	8	ahrrb	dre:565319	aryl-hydrocarbon receptor repressor b	1e-100	AHRR	aryl-hydrocarbon receptor repressor
dbpa	3.78491	8.45462	-1.15948	0.982124	4	8	dbpa	dre:565056	D site albumin promoter binding protein a	3e-72	HLF	hepatic leukemia factor
zgc:153372	33.118	73.9779	-1.15948	0.147458	35	70	zgc:153372	dre:767695	zgc:153372	5e-92	AS3MT	arsenite methyltransferase
fam169aa	26.4944	59.1823	-1.15948	0.315832	28	56	fam169aa	dre:751650	family with sequence similarity 169, member Aa	1e-83	FAM169A	family with sequence similarity 169, member A
angpt4	23.6557	52.8413	-1.15948	0.422058	25	50	angpt4	dre:571050	angiopoietin 4
LOC101884654	6.6236	14.7956	-1.15948	0.959932	7	14	LOC101884654		uncharacterized LOC101884654
gpx3	6.6236	14.7956	-1.15948	0.959932	7	14	gpx3	dre:798788	glutathione peroxidase 3 (plasma)	2e-71	GPX3	glutathione peroxidase 3 (plasma)
ela2	6.6236	14.7956	-1.15948	0.959932	7	14	ela2	dre:403061	elastase 2	7e-97	CELA2A	chymotrypsin-like elastase family, member 2A
slc51a	6.6236	14.7956	-1.15948	0.959932	7	14	slc51a	dre:447807	solute carrier family 51, alpha subunit	3e-53	SLC51A	solute carrier family 51, alpha subunit
LOC101885828	6.6236	14.7956	-1.15948	0.959932	7	14	LOC101885828		uncharacterized LOC101885828
ugt1a5	9.46229	21.1365	-1.15948	0.921662	10	20	ugt1a5	dre:100384897	UDP glucuronosyltransferase 1 family, polypeptide A5	3e-154	UGT1A6	UDP glucuronosyltransferase 1 family, polypeptide A6
LOC103909274	9.46229	21.1365	-1.15948	0.921662	10	20	LOC103909274		uncharacterized LOC103909274
slco2a1	9.46229	21.1365	-1.15948	0.921662	10	20	slco2a1	dre:100038802	solute carrier organic anion transporter family, member 2A1	6e-36	SLCO2B1	solute carrier organic anion transporter family, member 2B1
chadlb	8.51606	19.0229	-1.15948	0.936609	9	18	chadlb	dre:100330176	chondroadherin-like b
si:ch211-176g13.8	5.67737	12.6819	-1.15948	0.968796	6	12	si:ch211-176g13.8		si:ch211-176g13.8
lrrc38	5.67737	12.6819	-1.15948	0.968796	6	12	lrrc38	dre:567935	leucine rich repeat containing 38	2e-70	LRRC38	leucine rich repeat containing 38
kctd12b	5.67737	12.6819	-1.15948	0.968796	6	12	kctd12b	dre:550324	potassium channel tetramerisation domain containing 12b	4e-98	KCTD12	potassium channel tetramerization domain containing 12
LOC100537037	8.51606	19.0229	-1.15948	0.936609	9	18	LOC100537037		uncharacterized LOC100537037
LOC103908911	8.51606	19.0229	-1.15948	0.936609	9	18	LOC103908911		uncharacterized LOC103908911
si:zfos-1505d6.3	5.67737	12.6819	-1.15948	0.968796	6	12	si:zfos-1505d6.3	dre:100333772	si:zfos-1505d6.3	1e-67	ZP4	zona pellucida glycoprotein 4
crispld2	5.67737	12.6819	-1.15948	0.968796	6	12	crispld2		cysteine-rich secretory protein LCCL domain containing 2	0	CRISPLD2	cysteine-rich secretory protein LCCL domain containing 2
LOC101885757	5.67737	12.6819	-1.15948	0.968796	6	12	LOC101885757		5-hydroxytryptamine receptor 3A-like
LOC103909885	7.56983	16.9092	-1.15948	0.949285	8	16	LOC103909885		paraneoplastic antigen Ma1 homolog
LOC101887070	7.56983	16.9092	-1.15948	0.949285	8	16	LOC101887070		uncharacterized LOC101887070
LOC101883780	7.56983	16.9092	-1.15948	0.949285	8	16	LOC101883780		zinc finger CCHC domain-containing protein 12-like
phf11	4.73114	10.5683	-1.15948	0.976116	5	10	phf11	dre:569187	PHD finger protein 11	4e-22	PHF11	PHD finger protein 11
odf3b	4.73114	10.5683	-1.15948	0.976116	5	10	odf3b	dre:335524	outer dense fiber of sperm tails 3B	1e-67	ODF3	outer dense fiber of sperm tails 3
LOC103910821	4.73114	10.5683	-1.15948	0.976116	5	10	LOC103910821		gastrula zinc finger protein XlCGF8.2DB-like
LOC101884664	4.73114	10.5683	-1.15948	0.976116	5	10	LOC101884664		cardiomyopathy-associated protein 5-like
LOC100535807	4.73114	10.5683	-1.15948	0.976116	5	10	LOC100535807		cGMP-dependent protein kinase 1-like
map6d1	4.73114	10.5683	-1.15948	0.976116	5	10	map6d1		MAP6 domain containing 1
dkk3b	4.73114	10.5683	-1.15948	0.976116	5	10	dkk3b	dre:570418	dickkopf homolog 3b (Xenopus laevis)
zgc:171226	4.73114	10.5683	-1.15948	0.976116	5	10	zgc:171226	dre:100124615	zgc:171226	3e-85	KRT16	keratin 16, type I
zgc:195356	4.73114	10.5683	-1.15948	0.976116	5	10	zgc:195356		zgc:195356
mxd	4.73114	10.5683	-1.15948	0.976116	5	10	mxd	dre:360146	myxovirus (influenza virus) resistance D	1e-141	MX1	MX dynamin-like GTPase 1
LOC100333907	4.73114	10.5683	-1.15948	0.976116	5	10	LOC100333907	dre:100333907	chloride intracellular channel protein 4-like
LOC101885765	4.73114	10.5683	-1.15948	0.976116	5	10	LOC101885765		ephrin type-A receptor 7-like
piwil2	4.73114	10.5683	-1.15948	0.976116	5	10	piwil2	dre:572134	piwi-like RNA-mediated gene silencing 2	0	PIWIL2	piwi-like RNA-mediated gene silencing 2
LOC103911266	4.73114	10.5683	-1.15948	0.976116	5	10	LOC103911266		ensconsin-like
LOC101883094	21.7633	48.614	-1.15948	0.501478	23	46	LOC101883094		centriole, cilia and spindle-associated protein-like
dab1b	19.8708	44.3867	-1.15948	0.583903	21	42	dab1b	dre:678641	Dab, reelin signal transducer, homolog 1b (Drosophila)	5e-135	DAB1	Dab, reelin signal transducer, homolog 1 (Drosophila)
LOC103908913	18.9246	42.2731	-1.15948	0.624892	20	40	LOC103908913		uncharacterized LOC103908913
alx4b	17.0321	38.0458	-1.15948	0.703594	18	36	alx4b	dre:497424	ALX homeobox 4b	6e-58	ALX4	ALX homeobox 4
her2	402.147	897.246	-1.15778	4.93037e-07	425	849	her2	dre:30300	hairy-related 2	2e-18	HES5	hes family bHLH transcription factor 5
LOC100334443	1567.9	3495.98	-1.15686	4.12665e-08	1657	3308	LOC100334443	dre:100334443	zinc finger protein 36, C3H1 type-like 1	3e-42	ZFP36L1	ZFP36 ring finger protein-like 1
mcm5	4181.38	9301.13	-1.15343	4.12978e-08	4419	8801	mcm5	dre:286747	minichromosome maintenance complex component 5	0	MCM5	minichromosome maintenance complex component 5
LOC103909983	105.031	233.559	-1.15296	0.000360581	111	221	LOC103909983		lipoma HMGIC fusion partner-like 2 protein pseudogene
nrarpb	1654.95	3677.76	-1.15204	4.81697e-08	1749	3480	nrarpb	dre:353225	notch-regulated ankyrin repeat protein b	5e-53	NRARP	NOTCH-regulated ankyrin repeat protein
LOC103908666	56.7737	125.762	-1.14741	0.0131734	60	119	LOC103908666		zinc finger protein 83-like
si:dkey-30c15.13	43.5265	96.1712	-1.14371	0.0536389	46	91	si:dkey-30c15.13	dre:558731	si:dkey-30c15.13
lrrtm2	42.5803	94.0576	-1.14336	0.0597539	45	89	lrrtm2		leucine rich repeat transmembrane neuronal 2
crybb1l1	228.987	505.163	-1.14148	7.83904e-06	242	478	crybb1l1	dre:553473	crystallin, beta B1, like 1
ano8	70.0209	154.297	-1.13985	0.00477257	74	146	ano8	dre:562782	anoctamin 8	0	ANO8	anoctamin 8
cryba1b	206.278	453.379	-1.13613	1.49386e-05	218	429	cryba1b	dre:436859	crystallin, beta A1b	4e-81	CRYBA1	crystallin, beta A1
flrt1b	53.935	118.365	-1.13394	0.0213549	57	112	flrt1b	dre:100144397	fibronectin leucine rich transmembrane protein 1b
zgc:110540	686.962	1507.04	-1.13341	2.80531e-07	726	1426	zgc:110540	dre:541538	zgc:110540	2e-102	DCK	deoxycytidine kinase
cx23	25.5482	56.0118	-1.13251	0.410154	27	53	cx23	dre:541419	connexin 23	4e-12	GJC3	gap junction protein, gamma 3, 30.2kDa
mtmr11	99.354	217.706	-1.13173	0.000793404	105	206	mtmr11		myotubularin related protein 11
myha	459.867	1007.16	-1.131	8.05254e-07	486	953	myha	dre:100149148	myosin, heavy chain a	0	MYH1	myosin, heavy chain 1, skeletal muscle, adult
zgc:113298	23.6557	51.7845	-1.13033	0.487467	25	49	zgc:113298		zgc:113298
vax1	189.246	414.276	-1.13033	2.66591e-05	200	392	vax1	dre:373870	ventral anterior homeobox 1	3e-110	VAX1	ventral anterior homeobox 1
LOC100332852	93.6766	205.024	-1.13003	0.00114236	99	194	LOC100332852	dre:100332852	ephrin-A2-like	2e-61	EFNA2	ephrin-A2
LOC101882308	22.7095	49.6709	-1.1291	0.527685	24	47	LOC101882308		uncharacterized LOC101882308
sostdc1b	20.817	45.4436	-1.12631	0.608786	22	43	sostdc1b	dre:564783	sclerostin domain containing 1b	3e-64	SOSTDC1	sclerostin domain containing 1
camk2a	19.8708	43.3299	-1.12471	0.648588	21	41	camk2a	dre:550436	calcium/calmodulin-dependent protein kinase II alpha
myom2	129.633	282.173	-1.12214	0.000230403	137	267	myom2		myomesin 2
cyp2r1	17.9783	39.1026	-1.121	0.724068	19	37	cyp2r1	dre:563369	cytochrome P450, family 2, subfamily R, polypeptide 1	0	CYP2R1	cytochrome P450, family 2, subfamily R, polypeptide 1
mt2	536.512	1166.74	-1.1208	7.55501e-07	567	1104	mt2	dre:100174951	metallothionein 2
egln2	88.9455	193.399	-1.12059	0.00185003	94	183	egln2	dre:559569	egl-9 family hypoxia-inducible factor 2	3e-108	EGLN2	egl-9 family hypoxia-inducible factor 2
ephb2	52.9888	115.194	-1.12031	0.028722	56	109	ephb2a	dre:562176	eph receptor B2a	0	EPHB2	EPH receptor B2
LOC103909956	15.1397	32.7616	-1.11367	0.820826	16	31	LOC103909956		gastrula zinc finger protein XlCGF7.1-like
zgc:165582	29.3331	63.4096	-1.11217	0.329669	31	60	zgc:165582	dre:100124609	zgc:165582	4e-91	FUT9	fucosyltransferase 9 (alpha (1,3) fucosyltransferase)
LOC564958	28.3869	61.296	-1.11057	0.362844	30	58	LOC564958	dre:564958	intelectin-1-like	8e-106	ITLN1	intelectin 1 (galactofuranose binding)
irx6a	14.1934	30.648	-1.11057	0.84767	15	29	irx6a	dre:474317	iroquois homeobox 6a	3e-89	IRX6	iroquois homeobox 6
LOC101884318	14.1934	30.648	-1.11057	0.84767	15	29	LOC101884318		mastermind-like protein 2
LOC103910524	14.1934	30.648	-1.11057	0.84767	15	29	LOC103910524		gastrula zinc finger protein XlCGF7.1-like
LOC100001877	55.8275	120.478	-1.10973	0.0260511	59	114	LOC100001877	dre:100001877	uncharacterized LOC100001877
si:ch73-7i4.2	27.4406	59.1823	-1.10885	0.397983	29	56	si:ch73-7i4.2	dre:100001643	si:ch73-7i4.2
exo1	397.416	857.087	-1.10879	2.59693e-06	420	811	exo1	dre:406778	exonuclease 1	0	EXO1	exonuclease 1
wfs1a	40.6878	87.7166	-1.10825	0.11177	43	83	wfs1a	dre:566876	Wolfram syndrome 1a (wolframin)	0	WFS1	Wolfram syndrome 1 (wolframin)
dnajb9a	80.4294	173.32	-1.10764	0.00410962	85	164	dnajb9a	dre:574005	DnaJ (Hsp40) homolog, subfamily B, member 9a	2e-80	DNAJB9	DnaJ (Hsp40) homolog, subfamily B, member 9
LOC101882575	13.2472	28.5343	-1.10701	0.871668	14	27	LOC101882575		gastrula zinc finger protein XlCGF8.2DB-like
sox8b	13.2472	28.5343	-1.10701	0.871668	14	27	sox8b	dre:386704	SRY (sex determining region Y)-box 8b	5e-93	SOX8	SRY (sex determining region Y)-box 8
btr18	39.7416	85.603	-1.10701	0.124566	42	81	btr18	dre:571162	bloodthirsty-related gene family, member 18	5e-68	TRIM27	tripartite motif containing 27
her3	119.225	256.809	-1.10701	0.000512483	126	243	her3	dre:30289	hairy-related 3	6e-22	HES3	hes family bHLH transcription factor 3
tox3	457.975	983.906	-1.10325	2.05761e-06	484	931	tox3	dre:555286	TOX high mobility group box family member 3
cpne4b	12.301	26.4207	-1.10289	0.892866	13	25	cpne4b		copine IVb	0	CPNE4	copine IV
LOC103909240	12.301	26.4207	-1.10289	0.892866	13	25	LOC103909240		uncharacterized LOC103909240
si:ch73-203a8.1	12.301	26.4207	-1.10289	0.892866	13	25	si:ch73-203a8.1	dre:100151151	si:ch73-203a8.1
LOC101884245	24.6019	52.8413	-1.10289	0.512405	26	50	LOC101884245		interferon-induced very large GTPase 1-like
dbpb	24.6019	52.8413	-1.10289	0.512405	26	50	dbpb	dre:569109	D site albumin promoter binding protein b	7e-65	HLF	hepatic leukemia factor
serpine1	144.773	310.707	-1.10176	0.000213424	153	294	serpine1	dre:100136840	serpin peptidase inhibitor, clade E (nexin, plasminogen activator inhibitor type 1), member 1	3e-98	SERPINE1	serpin peptidase inhibitor, clade E (nexin, plasminogen activator inhibitor type 1), member 1
znf367	249.804	535.811	-1.10093	1.76615e-05	264	507	znf367	dre:550421	zinc finger protein 367	7e-112	ZNF367	zinc finger protein 367
apod	11.3547	24.307	-1.09808	0.911378	12	23	apoda.1	dre:767642	apolipoprotein Da, duplicate 1	2e-45	APOD	apolipoprotein D
si:dkeyp-66d1.7	11.3547	24.307	-1.09808	0.911378	12	23	si:dkeyp-66d1.7	dre:561899	si:dkeyp-66d1.7	2e-76	MYADM	myeloid-associated differentiation marker
LOC559520	11.3547	24.307	-1.09808	0.911378	12	23	LOC559520	dre:559520	nucleus accumbens-associated protein 2-like	2e-160	NACC2	NACC family member 2, BEN and BTB (POZ) domain containing
epha4b	384.169	822.211	-1.09777	4.10961e-06	406	778	epha4b	dre:64270	eph receptor A4b	0	EPHA4	EPH receptor A4
grb10b	111.655	238.843	-1.09701	0.000904429	118	226	grb10b	dre:562032	growth factor receptor-bound protein 10b	0	GRB10	growth factor receptor-bound protein 10
myhz1.2	14766.8	31582.2	-1.09675	7.30493e-07	15606	29884	myhz1.1	dre:58142	myosin, heavy polypeptide 1.1, skeletal muscle	0	MYH1	myosin, heavy chain 1, skeletal muscle, adult
si:ch211-209j10.6	42.5803	90.8871	-1.09389	0.109614	45	86	si:ch211-209j10.6		si:ch211-209j10.6
mxd3	296.17	631.982	-1.09346	1.13618e-05	313	598	mxd3	dre:394031	MAX dimerization protein 3	2e-51	MXD3	MAX dimerization protein 3
cited1	84.2144	179.661	-1.09314	0.0042612	89	170	cited1	dre:793303	Cbp/p300-interacting transactivator, with Glu/Asp-rich carboxy-terminal domain, 1	2e-31	CITED1	Cbp/p300-interacting transactivator, with Glu/Asp-rich carboxy-terminal domain, 1
LOC101882071	10.4085	22.1934	-1.09236	0.927371	11	21	LOC101882071		formin-J-like
asb2a.1	70.9672	151.126	-1.09053	0.010738	75	143	asb2a.1	dre:567986	ankyrin repeat and SOCS box containing 2a, tandem duplicate 1	0	ASB2	ankyrin repeat and SOCS box containing 2
wdhd1	1119.39	2381.03	-1.08888	6.84342e-07	1183	2253	wdhd1	dre:436999	WD repeat and HMG-box DNA binding protein 1	0	WDHD1	WD repeat and HMG-box DNA binding protein 1
rorab	225.202	478.743	-1.08803	3.92643e-05	238	453	rorab	dre:554722	RAR-related orphan receptor A, paralog b	0	RORA	RAR-related orphan receptor A
LOC100331957	9.46229	20.0797	-1.08548	0.941046	10	19	LOC100331957	dre:100331957	uncharacterized LOC100331957
LOC101886896	18.9246	40.1594	-1.08548	0.742251	20	38	LOC101886896		uncharacterized LOC101886896
inpp4ab	54.8813	116.251	-1.08286	0.0420996	58	110	inpp4ab	dre:792527	inositol polyphosphate-4-phosphatase, type Ib	0	INPP4A	inositol polyphosphate-4-phosphatase, type I, 107kDa
zgc:109949	17.9783	38.0458	-1.08148	0.775159	19	36	zgc:109949	dre:553764	zgc:109949	7e-20	IZUMO1R	IZUMO1 receptor, JUNO
gsx1	183.568	387.855	-1.0792	0.00012165	194	367	gsx1	dre:449875	GS homeobox 1	4e-89	GSX1	GS homeobox 1
ctnnd2b	889.455	1879.04	-1.079	1.25839e-06	940	1778	ctnnd2b	dre:558069	catenin (cadherin-associated protein), delta 2b	0	CTNND2	catenin (cadherin-associated protein), delta 2
nrcamb	196.816	415.333	-1.07742	9.35459e-05	208	393	nrcamb		neuronal cell adhesion molecule b
LOC101886454	8.51606	17.9661	-1.07702	0.952627	9	17	LOC101886454		uncharacterized LOC101886454
LOC100333732	8.51606	17.9661	-1.07702	0.952627	9	17	LOC100333732	dre:100333732	thrombospondin type-1 domain-containing protein 7B
LOC100333421	8.51606	17.9661	-1.07702	0.952627	9	17	LOC100333421	dre:100333421	leucine-rich repeat and fibronectin type III domain-containing protein 1-like protein	0	LRFN1	leucine rich repeat and fibronectin type III domain containing 1
LOC101883037	8.51606	17.9661	-1.07702	0.952627	9	17	LOC101883037		uncharacterized LOC101883037
LOC101885386	8.51606	17.9661	-1.07702	0.952627	9	17	LOC101885386		proline-rich protein 5-like
LOC560447	8.51606	17.9661	-1.07702	0.952627	9	17	LOC560447	dre:560447	deleted in malignant brain tumors 1 protein-like	7e-129	DMBT1	deleted in malignant brain tumors 1
cdk19	25.5482	53.8982	-1.07702	0.535954	27	51	cdk19	dre:100149670	cyclin-dependent kinase 19	0	CDK19	cyclin-dependent kinase 19
pou5f3	25.5482	53.8982	-1.07702	0.535954	27	51	pou5f3	dre:30333	POU domain, class 5, transcription factor 3	3e-59	POU3F3	POU class 3 homeobox 3
sox19a	3851.15	8122.77	-1.07668	7.85396e-07	4070	7686	sox19a	dre:30038	SRY (sex determining region Y)-box 19a	4e-63	SOX2	SRY (sex determining region Y)-box 2
zgc:165461	430.534	905.701	-1.07291	6.49662e-06	455	857	zgc:165461	dre:497419	zgc:165461	6e-14	FGFBP1	fibroblast growth factor binding protein 1
nell2a	88.9455	187.058	-1.07249	0.00479812	94	177	nell2a	dre:790930	NEL-like 2a	2e-99	NELL2	NEL-like 2 (chicken)
rrm1	6212.94	13058.2	-1.0716	1.13799e-06	6566	12356	rrm1	dre:30740	ribonucleotide reductase M1 polypeptide	0	RRM1	ribonucleotide reductase M1
alpl	324.556	681.653	-1.07057	1.64049e-05	343	645	alpl	dre:393982	alkaline phosphatase, liver/bone/kidney	2e-141	ALPL	alkaline phosphatase, liver/bone/kidney
kiaa0101	852.552	1790.26	-1.07031	1.79919e-06	901	1694	kiaa0101	dre:100333229	KIAA0101 ortholog	3e-16	KIAA0101	KIAA0101
pdgfra	892.294	1870.58	-1.0679	1.84262e-06	943	1770	pdgfra		platelet-derived growth factor receptor, alpha polypeptide
slc5a12	7.56983	15.8524	-1.06637	0.962345	8	15	slc5a12	dre:393339	solute carrier family 5 (sodium/monocarboxylate cotransporter), member 12	0	SLC5A12	solute carrier family 5 (sodium/monocarboxylate cotransporter), member 12
LOC103909303	7.56983	15.8524	-1.06637	0.962345	8	15	LOC103909303		uncharacterized LOC103909303
LOC101882443	7.56983	15.8524	-1.06637	0.962345	8	15	LOC101882443		uncharacterized LOC101882443
LOC100005446	7.56983	15.8524	-1.06637	0.962345	8	15	LOC100005446	dre:100005446	TNF receptor-associated factor 2-like	0	TRAF2	TNF receptor-associated factor 2
LOC101885488	7.56983	15.8524	-1.06637	0.962345	8	15	LOC101885488		patatin-like phospholipase domain-containing protein 3
mcoln2	7.56983	15.8524	-1.06637	0.962345	8	15	mcoln2	dre:394123	mucolipin 2
LOC101883630	7.56983	15.8524	-1.06637	0.962345	8	15	LOC101883630		uncharacterized LOC101883630
asf1ba	703.994	1474.27	-1.06637	2.74882e-06	744	1395	asf1ba	dre:386897	anti-silencing function 1Ba histone chaperone	2e-84	ASF1A	anti-silencing function 1A histone chaperone
LOC101885830	15.1397	31.7048	-1.06637	0.858323	16	30	LOC101885830		uncharacterized LOC101885830
si:ch211-214c7.4	615.049	1286.16	-1.0643	3.75865e-06	650	1217	si:ch211-214c7.4	dre:560699	si:ch211-214c7.4
dtx1	584.769	1222.75	-1.06419	4.16869e-06	618	1157	dtx1	dre:570481	deltex1	3e-161	DTX4	deltex 4, E3 ubiquitin ligase
si:dkey-237h12.3	66.236	138.444	-1.06362	0.0235508	70	131	si:dkey-237h12.3	dre:567508	si:dkey-237h12.3
si:dkey-61m24.1	43.5265	90.8871	-1.06218	0.143645	46	86	si:dkey-61m24.1		si:dkey-61m24.1
LOC101882187	21.7633	45.4436	-1.06218	0.689602	23	43	LOC101882187		carbohydrate-responsive element-binding protein-like
atp2a1l	21.7633	45.4436	-1.06218	0.689602	23	43	atp2a1l	dre:494489	ATPase, Ca++ transporting, cardiac muscle, fast twitch 1 like	0	ATP2A1	ATPase, Ca++ transporting, cardiac muscle, fast twitch 1
igsf9	786.316	1641.25	-1.06162	2.71402e-06	831	1553	igsf9	dre:557459	immunoglobulin superfamily, member 9-like	5e-177	IGSF9	immunoglobulin superfamily, member 9
onecut1	481.63	1005.04	-1.06126	7.05648e-06	509	951	onecut1	dre:393545	one cut homeobox 1	1e-178	ONECUT1	one cut homeobox 1
pole	1470.44	3067.97	-1.06104	1.51193e-06	1554	2903	pole	dre:553405	polymerase (DNA directed), epsilon	0	POLE	polymerase (DNA directed), epsilon, catalytic subunit
LOC100329926	14.1934	29.5912	-1.05994	0.880592	15	28	LOC100329926		WSC domain-containing protein 1-like
wu:fc47e11	134.364	280.059	-1.05958	0.000835416	142	265	wu:fc47e11		wu:fc47e11
cbx1b	232.772	485.084	-1.05931	7.59474e-05	246	459	cbx1b	dre:415180	chromobox homolog 1b (HP1 beta homolog Drosophila)	1e-64	CBX1	chromobox homolog 1
uhrf1	3795.32	7906.12	-1.05875	1.52066e-06	4011	7481	uhrf1	dre:406350	ubiquitin-like with PHD and ring finger domains 1	0	UHRF1	ubiquitin-like with PHD and ring finger domains 1
mcm8	188.3	392.083	-1.05813	0.000187653	199	371	mcm8	dre:100333576	minichromosome maintenance complex component 8	0	MCM8	minichromosome maintenance complex component 8
LOC558083	383.223	797.904	-1.05803	1.43149e-05	405	755	LOC558083	dre:558083	carboxyl-terminal PDZ ligand of neuronal nitric oxide synthase protein	1e-86	NOS1AP	nitric oxide synthase 1 (neuronal) adaptor protein
ankrd10b	124.902	259.979	-1.0576	0.00123544	132	246	ankrd10b	dre:559527	ankyrin repeat domain 10b	2e-72	ANKRD10	ankyrin repeat domain 10
cryba1l1	187.353	389.969	-1.0576	0.000194386	198	369	cryba1l1	dre:550433	crystallin, beta A1, like 1	2e-74	CRYBA1	crystallin, beta A1
pter	54.8813	114.137	-1.05638	0.0610463	58	108	pter	dre:751664	phosphotriesterase related	2e-146	PTER	phosphotriesterase related
LOC101884281	27.4406	57.0687	-1.05638	0.519571	29	54	LOC101884281		uncharacterized LOC101884281
epha5	27.4406	57.0687	-1.05638	0.519571	29	54	epha5	dre:797595	EPH receptor A5	0	EPHA5	EPH receptor A5
lgalslb	34.0642	70.8074	-1.05564	0.329705	36	67	lgalslb	dre:368889	lectin, galactoside-binding-like b	7e-38	LGALSL	lectin, galactoside-binding-like
ptpro	1759.99	3657.68	-1.05536	1.71449e-06	1860	3461	ptpro	dre:407676	protein tyrosine phosphatase, receptor type, O	0	PTPRO	protein tyrosine phosphatase, receptor type, O
pou3f2b	830.789	1723.68	-1.05294	3.37171e-06	878	1631	pou3f2b	dre:30397	POU class 3 homeobox 2b	2e-145	POU3F2	POU class 3 homeobox 2
dok6	6.6236	13.7387	-1.05256	0.970429	7	13	dok6	dre:795289	docking protein 6	2e-159	DOK6	docking protein 6
si:ch211-250i3.4	6.6236	13.7387	-1.05256	0.970429	7	13	si:ch211-250i3.4	dre:566220	si:ch211-250i3.4	0	CNTNAP1	contactin associated protein 1
LOC103909343	6.6236	13.7387	-1.05256	0.970429	7	13	LOC103909343		uncharacterized LOC103909343
susd4	6.6236	13.7387	-1.05256	0.970429	7	13	susd4	dre:560304	sushi domain containing 4	2e-135	SUSD4	sushi domain containing 4
slc35f4	6.6236	13.7387	-1.05256	0.970429	7	13	slc35f4	dre:100001581	solute carrier family 35, member F4
mir124-5	13.2472	27.4775	-1.05256	0.900201	14	26	mir124-5	dre:100033632	microRNA 124-5
LOC101882685	13.2472	27.4775	-1.05256	0.900201	14	26	LOC101882685		uncharacterized LOC101882685
si:ch211-244b2.4	19.8708	41.2162	-1.05256	0.758444	21	39	si:ch211-244b2.4	dre:541512	si:ch211-244b2.4	2e-17	ZC3HAV1	zinc finger CCCH-type, antiviral 1
rasl11a	112.601	233.559	-1.05256	0.00225942	119	221	rasl11a	dre:550538	RAS-like, family 11, member A	1e-69	RASL11A	RAS-like, family 11, member A
pou2f2a	130.58	270.548	-1.05095	0.00116113	138	256	pou2f2a	dre:557055	POU class 2 homeobox 2a
fam110b	90.838	188.115	-1.05025	0.00661898	96	178	fam110b	dre:573995	family with sequence similarity 110, member B	1e-125	FAM110B	family with sequence similarity 110, member B
sox19b	777.8	1609.55	-1.04918	4.19286e-06	822	1523	sox19b	dre:64812	SRY (sex determining region Y)-box 19b	1e-60	SOX2	SRY (sex determining region Y)-box 2
ophn1	63.3973	131.047	-1.04759	0.0369143	67	124	ophn1	dre:436982	oligophrenin 1	1e-94	OPHN1	oligophrenin 1
si:dkey-11p10.10	18.9246	39.1026	-1.047	0.789557	20	37	si:dkey-11p10.10	dre:100000923	si:dkey-11p10.10	5e-24	SH2D1B	SH2 domain containing 1B
ltk	68.1285	140.558	-1.04484	0.0278974	72	133	ltk	dre:564470	leukocyte receptor tyrosine kinase	0	ALK	anaplastic lymphoma receptor tyrosine kinase
LOC103909842	12.301	25.3638	-1.044	0.917285	13	24	LOC103909842		EF-hand calcium-binding domain-containing protein 6-like
LOC103911245	12.301	25.3638	-1.044	0.917285	13	24	LOC103911245		uncharacterized LOC103911245
pyroxd2	397.416	819.041	-1.04329	2.02618e-05	420	775	pyroxd2	dre:553066	pyridine nucleotide-disulphide oxidoreductase domain 2
spns3	17.9783	36.9889	-1.04083	0.818164	19	35	spns3	dre:568387	spinster homolog 3 (Drosophila)	5e-140	SPNS1	spinster homolog 1 (Drosophila)
samd5	17.9783	36.9889	-1.04083	0.818164	19	35	samd5	dre:100148561	sterile alpha motif domain containing 5
il13ra2	17.9783	36.9889	-1.04083	0.818164	19	35	il13ra2	dre:368326	interleukin 13 receptor, alpha 2	1e-63	IL13RA2	interleukin 13 receptor, alpha 2
LOC100333894	17.9783	36.9889	-1.04083	0.818164	19	35	LOC100333894	dre:100333894	uncharacterized LOC100333894
LOC100536923	83.2681	171.206	-1.0399	0.0120629	88	162	LOC100536923		uncharacterized LOC100536923
znf236	23.6557	48.614	-1.03918	0.671701	25	46	znf236		zinc finger protein 236
foxf1	76.6445	157.467	-1.0388	0.0180201	81	149	foxf1	dre:566407	forkhead box F1	2e-150	FOXF1	forkhead box F1
birc6-as2	29.3331	60.2391	-1.03817	0.503226	31	57	birc6-as2		BIRC6 antisense RNA 2
nin	720.08	1477.44	-1.03687	7.07193e-06	761	1398	nin	dre:571879	ninein (GSK3B interacting protein)
tgfbr1b	463.652	951.144	-1.03662	1.67715e-05	490	900	tgfbr1b	dre:792928	transforming growth factor, beta receptor 1 b	0	TGFBR1	transforming growth factor, beta receptor 1
plxnb3	517.587	1061.05	-1.03562	1.34887e-05	547	1004	plxnb3	dre:566546	plexin B3	0	PLXNB3	plexin B3
neurod4	693.586	1421.43	-1.0352	7.92074e-06	733	1345	neurod4	dre:266958	neuronal differentiation 4	1e-80	NEUROD4	neuronal differentiation 4
LOC101886089	5.67737	11.6251	-1.03395	0.977099	6	11	LOC101886089		uncharacterized protein PFB0765w-like
LOC100538298	5.67737	11.6251	-1.03395	0.977099	6	11	LOC100538298		uncharacterized LOC100538298
LOC103910366	5.67737	11.6251	-1.03395	0.977099	6	11	LOC103910366		A disintegrin and metalloproteinase with thrombospondin motifs 17-like
LOC101882875	5.67737	11.6251	-1.03395	0.977099	6	11	LOC101882875		uncharacterized LOC101882875
tfap2d	5.67737	11.6251	-1.03395	0.977099	6	11	tfap2d	dre:566838	transcription factor AP-2 delta (activating enhancer binding protein 2 delta)	0	TFAP2D	transcription factor AP-2 delta (activating enhancer binding protein 2 delta)
nkx6.3	5.67737	11.6251	-1.03395	0.977099	6	11	nkx6.3	dre:558978	NK6 homeobox 3	2e-51	NKX6-1	NK6 homeobox 1
lrrc24	5.67737	11.6251	-1.03395	0.977099	6	11	lrrc24	dre:565790	leucine rich repeat containing 24	5e-118	LRRC24	leucine rich repeat containing 24
LOC100332077	5.67737	11.6251	-1.03395	0.977099	6	11	LOC100332077	dre:100332077	butyrophilin subfamily 2 member A2-like
LOC794408	5.67737	11.6251	-1.03395	0.977099	6	11	LOC794408	dre:794408	inositol 1,4,5-trisphosphate receptor-interacting protein	4e-75	ITPRIP	inositol 1,4,5-trisphosphate receptor interacting protein
LOC103911606	5.67737	11.6251	-1.03395	0.977099	6	11	LOC103911606		nuclear receptor subfamily 4 group A member 2
LOC100001178	5.67737	11.6251	-1.03395	0.977099	6	11	LOC100001178	dre:100001178	trichohyalin-like
LOC101883602	5.67737	11.6251	-1.03395	0.977099	6	11	LOC101883602		G-protein coupled receptor 64-like
LOC103910601	11.3547	23.2502	-1.03395	0.932018	12	22	LOC103910601		gastrula zinc finger protein XlCGF57.1-like
zgc:173721	11.3547	23.2502	-1.03395	0.932018	12	22	zgc:173721		zgc:173721
lrrc4	34.0642	69.7506	-1.03395	0.381659	36	66	lrrc4.2		leucine rich repeat containing 4.2
LOC100331968	17.0321	34.8753	-1.03395	0.844151	18	33	LOC100331968	dre:100331968	uncharacterized LOC100331968
phf21ab	881.885	1805.06	-1.03338	6.03717e-06	932	1708	phf21ab	dre:565544	PHD finger protein 21Ab	0	PHF21A	PHD finger protein 21A
LOC103911376	55.8275	114.137	-1.03172	0.0791589	59	108	LOC103911376		uncharacterized LOC103911376
LOC101883033	77.5908	158.524	-1.03074	0.0195256	82	150	LOC101883033		uncharacterized LOC101883033
LOC561947	187.353	382.571	-1.02997	0.000390672	198	362	LOC561947	dre:561947	uncharacterized LOC561947
igdcc3	156.128	318.105	-1.02678	0.000905037	165	301	igdcc3		immunoglobulin superfamily, DCC subclass, member 3	0	IGDCC3	immunoglobulin superfamily, DCC subclass, member 3
hmgb1b	3743.28	7626.06	-1.02664	4.84614e-06	3956	7216	hmgb1b	dre:795095	high mobility group box 1b	3e-54	HMGB2	high mobility group box 2
sema3fa	327.395	666.858	-1.02635	5.84603e-05	346	631	sema3fa	dre:544658	sema domain, immunoglobulin domain (Ig), short basic domain, secreted, (semaphorin) 3Fa	0	SEMA3F	sema domain, immunoglobulin domain (Ig), short basic domain, secreted, (semaphorin) 3F
LOC566996	16.0859	32.7616	-1.02621	0.867482	17	31	LOC566996	dre:566996	prostaglandin reductase 1-like	2e-99	PTGR1	prostaglandin reductase 1
irx1a	358.621	730.267	-1.02597	4.52221e-05	379	691	irx1a	dre:403019	iroquois homeobox 1a	2e-132	IRX1	iroquois homeobox 1
cenpf	2703.38	5499.73	-1.0246	4.89297e-06	2857	5204	cenpf	dre:497403	centromere protein F	9e-161	CENPF	centromere protein F, 350/400kDa
myhz1.1	36983.4	75153.1	-1.02296	2.29971e-05	39085	71112	myhz1.1	dre:58142	myosin, heavy polypeptide 1.1, skeletal muscle	0	MYH1	myosin, heavy chain 1, skeletal muscle, adult
LOC103910749	10.4085	21.1365	-1.02197	0.944603	11	20	LOC103910749		gastrula zinc finger protein XlCGF8.2DB-like
fbln7	10.4085	21.1365	-1.02197	0.944603	11	20	fbln7	dre:100000083	fibulin 7	9e-163	FBLN7	fibulin 7
si:rp71-15d4.1	10.4085	21.1365	-1.02197	0.944603	11	20	si:rp71-15d4.1	dre:560743	si:rp71-15d4.1	2e-106	PXN	paxillin
LOC100006302	10.4085	21.1365	-1.02197	0.944603	11	20	LOC100006302	dre:100006302	uncharacterized LOC100006302
ednrab	305.632	620.357	-1.0213	8.34332e-05	323	587	ednrab	dre:405866	endothelin receptor type Ab	3e-112	EDNRA	endothelin receptor type A
LOC100000884	118.279	239.9	-1.02024	0.00353301	125	227	LOC100000884	dre:100000884	XK-related protein 5-like	2e-70	XKR5	XK, Kell blood group complex subunit-related family, member 5
si:ch73-112l6.1	86.1068	174.376	-1.01801	0.0152586	91	165	si:ch73-112l6.1	dre:100006560	si:ch73-112l6.1
lrrc4.1	90.838	183.888	-1.01746	0.0121455	96	174	lrrc4.1	dre:565021	leucine rich repeat containing 4.1
LOC100150811	15.1397	30.648	-1.01746	0.888197	16	29	LOC100150811	dre:100150811	uncharacterized LOC100150811
si:dkey-103i16.6	75.6983	153.24	-1.01746	0.0271297	80	145	si:dkey-103i16.6	dre:557125	si:dkey-103i16.6	1e-90	SIRT3	sirtuin 3
fam212b	129.633	262.093	-1.01564	0.00259758	137	248	fam212b		family with sequence similarity 212, member B
smad3b	114.494	231.445	-1.0154	0.00450712	121	219	smad3b	dre:326283	SMAD family member 3b	0	SMAD3	SMAD family member 3
LOC100535760	19.8708	40.1594	-1.01509	0.802316	21	38	LOC100535760		uncharacterized LOC100535760
LOC101884694	64.3436	129.99	-1.01453	0.0563778	68	123	LOC101884694		suppression of tumorigenicity 18 protein-like
dnajb9b	64.3436	129.99	-1.01453	0.0563778	68	123	dnajb9b	dre:554091	DnaJ (Hsp40) homolog, subfamily B, member 9b	3e-66	DNAJB9	DnaJ (Hsp40) homolog, subfamily B, member 9
mcm7	4050.81	8183.01	-1.01442	7.66246e-06	4281	7743	mcm7	dre:192333	minichromosome maintenance complex component 7	0	MCM7	minichromosome maintenance complex component 7
kctd2	44.4728	89.8303	-1.01428	0.217312	47	85	kctd2	dre:751724	potassium channel tetramerization domain containing 2	6e-105	KCTD2	potassium channel tetramerization domain containing 2
eef2a.2	24.6019	49.6709	-1.01363	0.689275	26	47	eef2a.2	dre:568904	eukaryotic translation elongation factor 2a, tandem duplicate 2	0	EEF2	eukaryotic translation elongation factor 2
esco2	1698.48	3428.35	-1.01327	7.5595e-06	1795	3244	esco2	dre:445395	establishment of sister chromatid cohesion N-acetyltransferase 2	6e-100	ESCO2	establishment of sister chromatid cohesion N-acetyltransferase 2
tmem63bb	29.3331	59.1823	-1.01264	0.561334	31	56	tmem63bb	dre:569678	transmembrane protein 63Bb	3e-68	TMEM63B	transmembrane protein 63B
LOC795545	654.79	1321.03	-1.01256	1.79952e-05	692	1250	LOC795545		uncharacterized LOC795545
LOC100330690	151.397	305.423	-1.01248	0.00143237	160	289	LOC100330690	dre:100330690	uncharacterized LOC100330690
zgc:110238	63.3973	127.876	-1.01225	0.0618441	67	121	zgc:110238	dre:553777	zgc:110238	2e-91	ZNF544	zinc finger protein 544
si:dkeyp-35b8.5	2833.01	5714.26	-1.01223	7.59302e-06	2994	5407	si:dkeyp-35b8.5	dre:556995	si:dkeyp-35b8.5	0	LIG1	ligase I, DNA, ATP-dependent
fbxo5	510.017	1026.18	-1.00866	3.2093e-05	539	971	fbxo5	dre:445392	F-box protein 5	2e-46	FBXO5	F-box protein 5
efcc1	266.837	536.868	-1.00861	0.000183429	282	508	efcc1	dre:100333996	EF-hand and coiled-coil domain containing 1	3e-99	EFCC1	EF-hand and coiled-coil domain containing 1
LOC101886961	33.118	66.5801	-1.00748	0.471037	35	63	LOC101886961		protein FAM111A-like
fam131c	9.46229	19.0229	-1.00748	0.955253	10	18	fam131c	dre:619198	family with sequence similarity 131, member C	2e-32	FAM131C	family with sequence similarity 131, member C
entpd5a	4.73114	9.51144	-1.00748	0.982562	5	9	entpd5a	dre:556849	ectonucleoside triphosphate diphosphohydrolase 5a	8e-140	ENTPD5	ectonucleoside triphosphate diphosphohydrolase 5
LOC100538283	4.73114	9.51144	-1.00748	0.982562	5	9	LOC100538283		CD97 antigen-like
fscn1b	4.73114	9.51144	-1.00748	0.982562	5	9	fscn1b	dre:570314	fascin actin-bundling protein 1b
LOC101884286	4.73114	9.51144	-1.00748	0.982562	5	9	LOC101884286		uncharacterized LOC101884286
LOC101884177	4.73114	9.51144	-1.00748	0.982562	5	9	LOC101884177		uncharacterized LOC101884177
cox8b	4.73114	9.51144	-1.00748	0.982562	5	9	cox8b	dre:569770	cytochrome c oxidase subunit 8b
si:ch211-270n8.1	9.46229	19.0229	-1.00748	0.955253	10	18	si:ch211-270n8.1	dre:792467	si:ch211-270n8.1	2e-13	CRP	C-reactive protein, pentraxin-related
LOC101884529	4.73114	9.51144	-1.00748	0.982562	5	9	LOC101884529		uncharacterized LOC101884529
LOC103910591	4.73114	9.51144	-1.00748	0.982562	5	9	LOC103910591		uncharacterized LOC103910591
LOC103910522	9.46229	19.0229	-1.00748	0.955253	10	18	LOC103910522		uncharacterized LOC103910522
gng8	4.73114	9.51144	-1.00748	0.982562	5	9	gng8	dre:553609	guanine nucleotide binding protein (G protein), gamma 8	1e-29	GNG8	guanine nucleotide binding protein (G protein), gamma 8
LOC572670	9.46229	19.0229	-1.00748	0.955253	10	18	LOC572670	dre:572670	gastrula zinc finger protein XlCGF57.1-like
lhx6	23.6557	47.5572	-1.00748	0.723448	25	45	lhx6	dre:445565	LIM homeobox 6	1e-175	LHX6	LIM homeobox 6
fcer1g	4.73114	9.51144	-1.00748	0.982562	5	9	fcer1g	dre:100101464	Fc fragment of IgE, high affinity I, receptor for; gamma polypeptide	2e-14	FCER1G	Fc fragment of IgE, high affinity I, receptor for; gamma polypeptide
gfi1aa	4.73114	9.51144	-1.00748	0.982562	5	9	gfi1aa	dre:553814	growth factor independent 1A transcription repressor a	1e-125	GFI1	growth factor independent 1 transcription repressor
LOC103908995	9.46229	19.0229	-1.00748	0.955253	10	18	LOC103908995		uncharacterized LOC103908995
LOC101885859	4.73114	9.51144	-1.00748	0.982562	5	9	LOC101885859		uncharacterized LOC101885859
rims3	9.46229	19.0229	-1.00748	0.955253	10	18	rims3	dre:563414	regulating synaptic membrane exocytosis 3	2e-129	RIMS3	regulating synaptic membrane exocytosis 3
LOC103911398	4.73114	9.51144	-1.00748	0.982562	5	9	LOC103911398		uncharacterized LOC103911398
si:dkey-11o1.3	4.73114	9.51144	-1.00748	0.982562	5	9	si:dkey-11o1.3	dre:798939	si:dkey-11o1.3	6e-23	CEACAM1	carcinoembryonic antigen-related cell adhesion molecule 1 (biliary glycoprotein)
LOC101883694	9.46229	19.0229	-1.00748	0.955253	10	18	LOC101883694		uncharacterized LOC101883694
LOC100534707	4.73114	9.51144	-1.00748	0.982562	5	9	LOC100534707		basement membrane-specific heparan sulfate proteoglycan core protein-like	3e-14	FCRL5	Fc receptor-like 5
irf7	14.1934	28.5343	-1.00748	0.906397	15	27	irf7	dre:393650	interferon regulatory factor 7	4e-46	IRF7	interferon regulatory factor 7
cand2	88.9455	178.604	-1.00577	0.0164124	94	169	cand2	dre:555955	cullin-associated and neddylation-dissociated 2 (putative)	0	CAND1	cullin-associated and neddylation-dissociated 1
zgc:112970	184.515	369.889	-1.00336	0.000795824	195	350	zgc:112970	dre:541543	zgc:112970
nasp	3362.9	6734.1	-1.00178	1.1298e-05	3554	6372	nasp	dre:799570	nuclear autoantigenic sperm protein (histone-binding)	9e-81	NASP	nuclear autoantigenic sperm protein (histone-binding)
zgc:101100	95.5691	191.286	-1.00111	0.0130782	101	181	zgc:101100	dre:445169	zgc:101100	2e-33	DMBX1	diencephalon/mesencephalon homeobox 1
LOC100537447	40.6878	81.3757	-1	0.315222	43	77	LOC100537447		gastrula zinc finger protein XlCGF8.2DB-like	4e-46	ZNF568	zinc finger protein 568
si:ch211-163l21.4	361.459	722.87	-0.999902	9.39486e-05	382	684	si:ch211-163l21.4	dre:567844	si:ch211-163l21.4
cdca7b	1544.25	3085.93	-0.998806	1.27355e-05	1632	2920	cdca7b	dre:572007	cell division cycle associated 7b	3e-67	CDCA7L	cell division cycle associated 7-like
si:dkey-77d17.6	39.7416	79.262	-0.995979	0.34412	42	75	ncam3	dre:566122	neural cell adhesion molecule 3	4e-42	NCAM1	neural cell adhesion molecule 1
LOC101886641	61.5049	122.592	-0.995091	0.0879492	65	116	LOC101886641		uncharacterized LOC101886641
grin3b	35.0105	69.7506	-0.994419	0.455336	37	66	grin3b	dre:566411	glutamate receptor, ionotropic, N-methyl-D-aspartate 3B
foxd1l	486.362	968.053	-0.993057	5.67072e-05	514	916	foxd1l	dre:405849	forkhead box D1 like	4e-52	FOXD3	forkhead box D3
tnnt3b	1966.26	3911.32	-0.992198	1.50396e-05	2078	3701	tnnt3b	dre:100003572	troponin T type 3b (skeletal, fast)	1e-75	TNNT3	troponin T type 3 (skeletal, fast)
ncam1b	564.899	1123.41	-0.991817	4.4091e-05	597	1063	ncam1b	dre:114442	neural cell adhesion molecule 1b	0	NCAM1	neural cell adhesion molecule 1
aspm	3101.74	6160.24	-0.989911	1.67022e-05	3278	5829	aspm		asp (abnormal spindle) homolog, microcephaly associated (Drosophila)
LOC101886650	8.51606	16.9092	-0.989553	0.964189	9	16	LOC101886650		BTB/POZ domain-containing protein KCTD5-like
LOC100334176	8.51606	16.9092	-0.989553	0.964189	9	16	LOC100334176	dre:100334176	GTPase IMAP family member 8	2e-41	GIMAP8	GTPase, IMAP family member 8
LOC101883271	8.51606	16.9092	-0.989553	0.964189	9	16	LOC101883271		regulating synaptic membrane exocytosis protein 2-like
LOC103911248	8.51606	16.9092	-0.989553	0.964189	9	16	LOC103911248		uncharacterized LOC103911248
LOC100147904	8.51606	16.9092	-0.989553	0.964189	9	16	LOC100147904	dre:100147904	zonadhesin-like	0	ZAN	zonadhesin (gene/pseudogene)
LOC101883804	17.0321	33.8185	-0.989553	0.875418	18	32	LOC101883804		uncharacterized LOC101883804
LOC101883970	17.0321	33.8185	-0.989553	0.875418	18	32	LOC101883970		transcription factor 4
zgc:163052	186.407	369.889	-0.988638	0.00108767	197	350	zgc:163052	dre:100037355	zgc:163052	1e-163	DTX4	deltex 4, E3 ubiquitin ligase
si:dkey-242k1.6	232.772	461.833	-0.988453	0.000492095	246	437	si:dkey-242k1.6	dre:797143	si:dkey-242k1.6
si:dkey-9l20.3	156.128	309.65	-0.987913	0.0021932	165	293	si:dkey-9l20.3	dre:571762	si:dkey-9l20.3
odz4	940.551	1865.3	-0.987829	2.50751e-05	994	1765	odz4	dre:30156	odd Oz/ten-m homolog 4	0	TENM4	teneurin transmembrane protein 4
si:dkey-14d8.1	185.461	367.776	-0.987712	0.00113321	196	348	si:dkey-14d8.1	dre:558690	si:dkey-14d8.1	6e-80	ZNF287	zinc finger protein 287
e2f1	500.555	992.36	-0.987336	6.34366e-05	529	939	e2f1		E2F transcription factor 1
rpl22l1	2322.99	4604.59	-0.98709	1.77441e-05	2455	4357	rpl22l1	dre:735250	ribosomal protein L22-like 1	6e-42	RPL22L1	ribosomal protein L22-like 1
LOC100534749	50.1501	99.3417	-0.986147	0.197412	53	94	LOC100534749		E3 ubiquitin-protein ligase HECW1-like
amer2	144.773	286.4	-0.984239	0.00321069	153	271	amer2	dre:100101649	APC membrane recruitment protein 2	7e-70	AMER2	APC membrane recruitment protein 2
dctd	292.385	578.084	-0.983412	0.000270379	309	547	dctd	dre:550332	dCMP deaminase	2e-82	DCTD	dCMP deaminase
si:ch211-51f10.1	12.301	24.307	-0.9826	0.935864	13	23	si:ch211-51f10.1	dre:100034470	si:ch211-51f10.1	2e-38	TAPBP	TAP binding protein (tapasin)
glt8d2	12.301	24.307	-0.9826	0.935864	13	23	glt8d2	dre:567942	glycosyltransferase 8 domain containing 2	2e-132	GLT8D2	glycosyltransferase 8 domain containing 2
igsf21b	12.301	24.307	-0.9826	0.935864	13	23	igsf21b	dre:567714	immunoglobin superfamily, member 21b	3e-170	IGSF21	immunoglobin superfamily, member 21
zgc:194312	12.301	24.307	-0.9826	0.935864	13	23	zgc:194312	dre:794943	zgc:194312
irx5b	61.5049	121.535	-0.9826	0.103391	65	115	irx5b	dre:405792	iroquois homeobox 5b	1e-79	IRX5	iroquois homeobox 5
LOC100537082	40.6878	80.3188	-0.981141	0.361743	43	76	LOC100537082		zinc finger protein 154-like
LOC795591	2774.34	5473.31	-0.980267	2.27222e-05	2932	5179	si:ch211-114n24.6	dre:795591	si:ch211-114n24.6	0	TUBA1A	tubulin, alpha 1a
snx21	44.4728	87.7166	-0.979929	0.294076	47	83	snx21	dre:555580	sorting nexin family member 21	6e-75	SNX21	sorting nexin family member 21
e2f8	1356.89	2675.89	-0.979711	2.53025e-05	1434	2532	e2f8	dre:565952	E2F transcription factor 8	2e-146	E2F8	E2F transcription factor 8
tg	16.0859	31.7048	-0.978906	0.894741	17	30	tg	dre:567631	thyroglobulin	0	TG	thyroglobulin
sox12	16.0859	31.7048	-0.978906	0.894741	17	30	sox12	dre:562381	SRY (sex determining region Y)-box 12	1e-45	SOX12	SRY (sex determining region Y)-box 12
shisa3	790.101	1555.65	-0.977408	4.19599e-05	835	1472	shisa3	dre:791180	shisa family member 3	2e-27	SHISA3	shisa family member 3
pdk2a	171.267	337.128	-0.977045	0.001958	181	319	pdk2a	dre:794083	pyruvate dehydrogenase kinase, isozyme 2a	0	PDK2	pyruvate dehydrogenase kinase, isozyme 2
igsf21a	19.8708	39.1026	-0.976614	0.839029	21	37	igsf21a	dre:569872	immunoglobin superfamily, member 21a	0	IGSF21	immunoglobin superfamily, member 21
lhx3	19.8708	39.1026	-0.976614	0.839029	21	37	lhx3	dre:30455	LIM homeobox 3	5e-130	LHX3	LIM homeobox 3
mcm10	471.222	926.837	-0.975909	0.000100381	498	877	mcm10	dre:553396	minichromosome maintenance complex component 10	0	MCM10	minichromosome maintenance complex component 10
nr2f1a	1697.53	3338.52	-0.975766	2.66995e-05	1794	3159	nr2f1a	dre:30418	nuclear receptor subfamily 2, group F, member 1a	0	NR2F1	nuclear receptor subfamily 2, group F, member 1
pygmb	754.144	1480.61	-0.973284	5.0454e-05	797	1401	pygmb	dre:393444	phosphorylase, glycogen, muscle b	1e-118	PYGM	phosphorylase, glycogen, muscle
pcdh15b	66.236	129.99	-0.97271	0.0899165	70	123	pcdh15b	dre:503521	protocadherin-related 15b	0	PCDH15	protocadherin-related 15
frrs1l	35.0105	68.6937	-0.972393	0.509387	37	65	frrs1l		ferric-chelate reductase 1-like	2e-123	FRRS1L	ferric-chelate reductase 1-like
si:dkey-25o16.2	158.966	311.764	-0.971732	0.00292454	168	295	si:dkey-25o16.2	dre:564833	si:dkey-25o16.2
arhgap12b	869.584	1702.55	-0.969298	4.87096e-05	919	1611	arhgap12b	dre:393848	Rho GTPase activating protein 12b	0	ARHGAP12	Rho GTPase activating protein 12
marcksa	785.37	1536.63	-0.968322	5.60467e-05	830	1454	marcksa	dre:554102	myristoylated alanine-rich protein kinase C substrate a
LOC103910177	11.3547	22.1934	-0.966833	0.947507	12	21	LOC103910177		uncharacterized LOC103910177
pvalb6	11.3547	22.1934	-0.966833	0.947507	12	21	pvalb6	dre:402806	parvalbumin 6	2e-34	PVALB	parvalbumin
stx1a	3.78491	7.39779	-0.966833	0.987011	4	7	stx1a	dre:100006625	syntaxin 1A (brain)	2e-95	STX1A	syntaxin 1A (brain)
mmp25a	3.78491	7.39779	-0.966833	0.987011	4	7	mmp25a	dre:100001739	matrix metallopeptidase 25a
LOC100536359	3.78491	7.39779	-0.966833	0.987011	4	7	LOC100536359		uncharacterized LOC100536359
pde6h	3.78491	7.39779	-0.966833	0.987011	4	7	pde6h	dre:393758	phosphodiesterase 6H, cGMP-specific, cone, gamma	2e-25	PDE6G	phosphodiesterase 6G, cGMP-specific, rod, gamma
LOC103910604	3.78491	7.39779	-0.966833	0.987011	4	7	LOC103910604		uncharacterized LOC103910604
zgc:173666	3.78491	7.39779	-0.966833	0.987011	4	7	zgc:173666		zgc:173666	4e-51	TRIM16	tripartite motif containing 16
si:ch211-126g16.10	3.78491	7.39779	-0.966833	0.987011	4	7	si:ch211-126g16.10	dre:100002020	si:ch211-126g16.10	1e-105	B3GNT3	UDP-GlcNAc:betaGal beta-1,3-N-acetylglucosaminyltransferase 3
rpgrip1	3.78491	7.39779	-0.966833	0.987011	4	7	rpgrip1	dre:568018	retinitis pigmentosa GTPase regulator interacting protein 1
LOC103909375	3.78491	7.39779	-0.966833	0.987011	4	7	LOC103909375		uncharacterized LOC103909375
LOC100329744	3.78491	7.39779	-0.966833	0.987011	4	7	LOC100329744	dre:100329744	NACHT, LRR and PYD domains-containing protein 12-like
LOC101884416	3.78491	7.39779	-0.966833	0.987011	4	7	LOC101884416		gastrula zinc finger protein XlCGF7.1-like
znf831	3.78491	7.39779	-0.966833	0.987011	4	7	znf831	dre:100189616	zinc finger protein 831
LOC101882439	3.78491	7.39779	-0.966833	0.987011	4	7	LOC101882439		uncharacterized LOC101882439
LOC100004848	3.78491	7.39779	-0.966833	0.987011	4	7	LOC100004848	dre:100004848	uncharacterized LOC100004848
zgc:110716	3.78491	7.39779	-0.966833	0.987011	4	7	zgc:110716	dre:550248	zgc:110716
hbaa1	3.78491	7.39779	-0.966833	0.987011	4	7	hbaa1	dre:30507	hemoglobin, alpha adult 1	4e-41	HBZ	hemoglobin, zeta
cnr1	3.78491	7.39779	-0.966833	0.987011	4	7	cnr1	dre:404209	cannabinoid receptor 1	0	CNR1	cannabinoid receptor 1 (brain)
si:dkeyp-86e4.1	3.78491	7.39779	-0.966833	0.987011	4	7	si:dkeyp-86e4.1	dre:100137118	si:dkeyp-86e4.1	6e-77	LUZP2	leucine zipper protein 2
LOC100007953	3.78491	7.39779	-0.966833	0.987011	4	7	LOC100007953	dre:100007953	CD48 antigen-like
LOC103911633	3.78491	7.39779	-0.966833	0.987011	4	7	LOC103911633		uncharacterized LOC103911633
clrn1	3.78491	7.39779	-0.966833	0.987011	4	7	clrn1	dre:436944	clarin 1	1e-82	CLRN1	clarin 1
sprn	3.78491	7.39779	-0.966833	0.987011	4	7	sprn	dre:386702	shadow of prion protein
LOC103911009	3.78491	7.39779	-0.966833	0.987011	4	7	LOC103911009		uncharacterized LOC103911009
irf4a	3.78491	7.39779	-0.966833	0.987011	4	7	irf4a	dre:100002070	interferon regulatory factor 4a	1e-161	IRF4	interferon regulatory factor 4
fam20a	147.612	288.514	-0.966833	0.00431595	156	273	fam20a	dre:564308	family with sequence similarity 20, member A	3e-172	FAM20A	family with sequence similarity 20, member A
unc93a	18.9246	36.9889	-0.966833	0.861912	20	35	unc93a	dre:559995	unc-93 homolog A (C. elegans)	7e-153	UNC93A	unc-93 homolog A (C. elegans)
LOC101886807	18.9246	36.9889	-0.966833	0.861912	20	35	LOC101886807		uncharacterized LOC101886807
LOC101882117	7.56983	14.7956	-0.966833	0.971624	8	14	LOC101882117		uncharacterized LOC101882117
slc4a11	7.56983	14.7956	-0.966833	0.971624	8	14	slc4a11	dre:559346	solute carrier family 4, sodium borate transporter, member 11	0	SLC4A11	solute carrier family 4, sodium borate transporter, member 11
arsi	7.56983	14.7956	-0.966833	0.971624	8	14	arsi	dre:563783	arylsulfatase family, member I	0	ARSI	arylsulfatase family, member I
LOC103911142	7.56983	14.7956	-0.966833	0.971624	8	14	LOC103911142		uncharacterized LOC103911142
sla2	7.56983	14.7956	-0.966833	0.971624	8	14	sla2	dre:568515	Src-like-adaptor 2	2e-56	SLA2	Src-like-adaptor 2
cysltr1	7.56983	14.7956	-0.966833	0.971624	8	14	cysltr1	dre:553675	cysteinyl leukotriene receptor 1	9e-103	CYSLTR1	cysteinyl leukotriene receptor 1
rag2	22.7095	44.3867	-0.966833	0.797516	24	42	rag2	dre:30658	recombination activating gene 2	1e-156	RAG2	recombination activating gene 2
mibp	1676.72	3277.22	-0.966833	3.59077e-05	1772	3101	mibp	dre:64674	muscle-specific beta 1 integrin binding protein	4e-63	NMRK2	nicotinamide riboside kinase 2
LOC101884513	15.1397	29.5912	-0.966833	0.911688	16	28	LOC101884513		uncharacterized LOC101884513
kcnip1a	15.1397	29.5912	-0.966833	0.911688	16	28	kcnip1a	dre:100008068	Kv channel interacting protein 1 a	1e-101	KCNIP1	Kv channel interacting protein 1
si:ch211-122c9.5	15.1397	29.5912	-0.966833	0.911688	16	28	si:ch211-122c9.5		si:ch211-122c9.5	9e-104	NLRC5	NLR family, CARD domain containing 5
dna2	598.963	1169.91	-0.965856	8.74387e-05	633	1107	dna2	dre:559535	DNA replication helicase/nuclease 2	0	DNA2	DNA replication helicase/nuclease 2
mpz	97.4616	190.229	-0.964831	0.0229855	103	180	mpz	dre:114417	myelin protein zero	6e-47	MPZ	myelin protein zero
robo4	1100.46	2146.42	-0.963817	4.75536e-05	1163	2031	robo4	dre:560765	roundabout, axon guidance receptor, homolog 4 (Drosophila)	1e-86	ROBO1	roundabout, axon guidance receptor, homolog 1 (Drosophila)
LOC103910701	44.4728	86.6598	-0.962441	0.337128	47	82	LOC103910701		gastrula zinc finger protein XlCGF57.1-like
rapgef1a	103.139	200.797	-0.961149	0.0196167	109	190	rapgef1a	dre:558635	Rap guanine nucleotide exchange factor (GEF) 1a
LOC101884758	33.118	64.4664	-0.960933	0.580417	35	61	LOC101884758		gastrula zinc finger protein XlCGF7.1-like
LOC567481	963.261	1873.75	-0.959933	5.94212e-05	1018	1773	LOC567481	dre:567481	microtubule-actin cross-linking factor 1, isoforms 1/2/3/5-like	0	MACF1	microtubule-actin crosslinking factor 1
zgc:174906	480.684	933.178	-0.957063	0.000166381	508	883	zgc:174906	dre:571548	zgc:174906
si:dkey-3k20.4	17.9783	34.8753	-0.955945	0.882347	19	33	si:dkey-3k20.4		si:dkey-3k20.4	7e-24	SGK223	homolog of rat pragma of Rnd2
sc:d217	32.1718	62.3528	-0.954658	0.615638	34	59	sc:d217	dre:100142642	sc:d217
dock10	32.1718	62.3528	-0.954658	0.615638	34	59	dock10	dre:100000949	dedicator of cytokinesis 10	0	DOCK10	dedicator of cytokinesis 10
pbx1a	106.924	207.138	-0.954009	0.0193693	113	196	pbx1a	dre:58138	pre-B-cell leukemia homeobox 1a
LOC101887149	195.869	379.401	-0.953831	0.00205716	207	359	LOC101887149		uncharacterized LOC101887149
LOC100147920	74.7521	144.785	-0.95373	0.0752594	79	137	LOC100147920	dre:100147920	L-asparaginase-like	1e-19	ASPG	asparaginase
lbr	2232.15	4322.42	-0.953404	5.43593e-05	2359	4090	lbr	dre:368360	lamin B receptor	0	LBR	lamin B receptor
zeb1a	390.792	756.688	-0.953296	0.000285875	413	716	zeb1a	dre:100004929	zinc finger E-box binding homeobox 1a	6e-120	ZEB1	zinc finger E-box binding homeobox 1
mybl2b	1348.38	2610.36	-0.953027	6.00507e-05	1425	2470	mybl2b	dre:445390	v-myb avian myeloblastosis viral oncogene homolog-like 2b	7e-82	MYBL2	v-myb avian myeloblastosis viral oncogene homolog-like 2
lhx1b	85.1606	164.865	-0.953027	0.0470216	90	156	lhx1b	dre:30454	LIM homeobox 1b	0	LHX1	LIM homeobox 1
si:ch211-149b19.2	14.1934	27.4775	-0.953027	0.926412	15	26	si:ch211-149b19.2		si:ch211-149b19.2
LOC100329723	38.7954	75.0347	-0.951673	0.47622	41	71	LOC100329723	dre:100329723	gastrula zinc finger protein XlCGF8.2DB-like
fgd5	24.6019	47.5572	-0.950892	0.780856	26	45	fgd5		FYVE, RhoGEF and PH domain containing 5
ppp1r9a	143.827	277.945	-0.95047	0.00670023	152	263	ppp1r9a	dre:560862	protein phosphatase 1, regulatory subunit 9A	0	PPP1R9A	protein phosphatase 1, regulatory subunit 9A
LOC100332904	862.961	1666.62	-0.949555	9.0417e-05	912	1577	LOC100332904	dre:100332904	uncharacterized LOC100332904
dlk1	10.4085	20.0797	-0.947974	0.957363	11	19	dlk1		delta-like 1 homolog (Drosophila)
si:dkey-97l21.2	10.4085	20.0797	-0.947974	0.957363	11	19	si:dkey-97l21.2	dre:100002201	si:dkey-97l21.2
LOC100537584	10.4085	20.0797	-0.947974	0.957363	11	19	LOC100537584		gastrula zinc finger protein XlCGF8.2DB-like	1e-102	ZNF569	zinc finger protein 569
LOC103911775	10.4085	20.0797	-0.947974	0.957363	11	19	LOC103911775		uncharacterized LOC103911775
LOC101883923	10.4085	20.0797	-0.947974	0.957363	11	19	LOC101883923		uncharacterized LOC101883923
LOC103910098	20.817	40.1594	-0.947974	0.847726	22	38	LOC103910098		complement C1q-like protein 3
dut	2426.13	4679.63	-0.947737	6.57941e-05	2564	4428	dut	dre:449835	deoxyuridine triphosphatase	4e-67	DUT	deoxyuridine triphosphatase
adamts9	58.6662	113.08	-0.946749	0.184322	62	107	adamts9	dre:100333407	ADAM metallopeptidase with thrombospondin type 1 motif, 9
psmc3ip	227.095	437.526	-0.946075	0.0015179	240	414	psmc3ip	dre:415214	PSMC3 interacting protein	2e-78	PSMC3IP	PSMC3 interacting protein
spam1	129.633	249.411	-0.944089	0.0112116	137	236	spam1	dre:791203	sperm adhesion molecule 1	2e-94	SPAM1	sperm adhesion molecule 1 (PH-20 hyaluronidase, zona pellucida binding)
LOC100534664	156.128	300.139	-0.942903	0.00580914	165	284	LOC100534664		protein FAM167A-like
tubb1	64.3436	123.649	-0.94238	0.145417	68	117	tubb1	dre:558552	tubulin, beta 1 class VI	0	TUBB2B	tubulin, beta 2B class IIb
oat	277.245	532.641	-0.942001	0.000924554	293	504	oat	dre:404609	organic anion transporter	6e-166	SLC22A6	solute carrier family 22 (organic anion transporter), member 6
LOC103909967	53.935	103.569	-0.941298	0.24748	57	98	LOC103909967		myoneurin-like
LOC799435	164.644	315.991	-0.940536	0.00505725	174	299	LOC799435	dre:799435	rho guanine nucleotide exchange factor 10-like protein
f11rl	184.515	354.037	-0.940165	0.00343816	195	335	f11rl	dre:100005566	F11 receptor, like	1e-40	F11R	F11 receptor
LOC555228	110.709	212.422	-0.940165	0.0217537	117	201	LOC555228		INO80 complex subunit D-like	0	INO80D	INO80 complex subunit D
plagl2	741.843	1421.43	-0.938159	0.000149491	784	1345	plagl2	dre:259255	pleiomorphic adenoma gene-like 2	5e-145	PLAGL2	pleiomorphic adenoma gene-like 2
cenpi	445.674	853.916	-0.938106	0.000329013	471	808	cenpi	dre:558570	centromere protein I	9e-156	CENPI	centromere protein I
sox13	606.533	1161.45	-0.937273	0.000199086	641	1099	sox13		SRY (sex determining region Y)-box 13
si:dkeyp-68b7.10	13.2472	25.3638	-0.937086	0.939092	14	24	si:dkeyp-68b7.10		si:dkeyp-68b7.10
LOC101885485	13.2472	25.3638	-0.937086	0.939092	14	24	LOC101885485		uncharacterized LOC101885485
LOC100534762	13.2472	25.3638	-0.937086	0.939092	14	24	LOC100534762		gastrula zinc finger protein XlCGF8.2DB-like
LOC100536401	6.6236	12.6819	-0.937086	0.97776	7	12	LOC100536401		histone H2B 1/2
LOC100535347	6.6236	12.6819	-0.937086	0.97776	7	12	LOC100535347		uncharacterized LOC100535347
valopa	6.6236	12.6819	-0.937086	0.97776	7	12	valopa	dre:58109	vertebrate ancient long opsin a	2e-71	OPN1LW	opsin 1 (cone pigments), long-wave-sensitive
LOC100330694	6.6236	12.6819	-0.937086	0.97776	7	12	LOC100330694	dre:100330694	uncharacterized LOC100330694
fgfbp2b	6.6236	12.6819	-0.937086	0.97776	7	12	fgfbp2b	dre:100037374	fibroblast growth factor binding protein 2b	1e-24	FGFBP2	fibroblast growth factor binding protein 2
slc10a2	6.6236	12.6819	-0.937086	0.97776	7	12	slc10a2	dre:393329	solute carrier family 10 (sodium/bile acid cotransporter), member 2	3e-128	SLC10A2	solute carrier family 10 (sodium/bile acid cotransporter), member 2
si:ch73-40a17.3	6.6236	12.6819	-0.937086	0.97776	7	12	si:ch73-40a17.3		si:ch73-40a17.3	0	MEP1B	meprin A, beta
zbtb20	6.6236	12.6819	-0.937086	0.97776	7	12	zbtb20	dre:568779	zinc finger and BTB domain containing 20	0	ZBTB20	zinc finger and BTB domain containing 20
LOC101883188	6.6236	12.6819	-0.937086	0.97776	7	12	LOC101883188		uncharacterized LOC101883188
LOC100003238	6.6236	12.6819	-0.937086	0.97776	7	12	LOC100003238
cacng4	26.4944	50.7277	-0.937086	0.763764	28	48	cacng4b	dre:794222	calcium channel, voltage-dependent, gamma subunit 4b	1e-125	CACNG4	calcium channel, voltage-dependent, gamma subunit 4
synpo2b	99.354	190.229	-0.937086	0.0342786	105	180	synpo2b		synaptopodin 2b
nfixb	19.8708	38.0458	-0.937086	0.86925	21	36	nfixb	dre:678521	nuclear factor I/Xb	0	NFIX	nuclear factor I/X (CCAAT-binding transcription factor)
LOC100330319	19.8708	38.0458	-0.937086	0.86925	21	36	LOC100330319
fam171b	322.664	617.187	-0.935675	0.00072529	341	584	fam171b	dre:561242	family with sequence similarity 171, member B	4e-144	FAM171B	family with sequence similarity 171, member B
LOC100332698	49.2039	94.0576	-0.934772	0.329183	52	89	LOC100332698		uncharacterized LOC100332698
ccni	1261.32	2410.62	-0.934468	0.000110813	1333	2281	ccni	dre:406239	cyclin I	4e-109	CCNI	cyclin I
mki67	12257.4	23420.3	-0.934104	0.00022054	12954	22161	mki67		marker of proliferation Ki-67
LOC101886426	35.9567	68.6937	-0.933919	0.579141	38	65	LOC101886426
LOC100535196	35.9567	68.6937	-0.933919	0.579141	38	65	LOC100535196		voltage-dependent calcium channel subunit alpha-2/delta-3
ankrd37	35.9567	68.6937	-0.933919	0.579141	38	65	ankrd37	dre:793783	ankyrin repeat domain 37	7e-33	ANKRD37	ankyrin repeat domain 37
cux2	29.3331	56.0118	-0.933202	0.715806	31	53	cux2	dre:565530	cut-like homeobox 2
si:dkey-246g23.2	22.7095	43.3299	-0.932068	0.832911	24	41	si:dkey-246g23.2	dre:100003642	si:dkey-246g23.2	1e-71	PQLC1	PQ loop repeat containing 1
lrrc17	362.406	691.165	-0.931424	0.000612995	383	654	lrrc17	dre:321202	leucine rich repeat containing 17	1e-117	LRRC17	leucine rich repeat containing 17
dock2	38.7954	73.9779	-0.931209	0.527249	41	70	dock2	dre:571408	dedicator of cytokinesis 2
neurl1aa	38.7954	73.9779	-0.931209	0.527249	41	70	neurl1aa	dre:561943	neuralized E3 ubiquitin protein ligase 1Aa	0	NEURL1	neuralized E3 ubiquitin protein ligase 1
ascl1a	264.944	505.163	-0.931062	0.00137914	280	478	ascl1a	dre:30466	achaete-scute family bHLH transcription factor 1a	9e-78	ASCL1	achaete-scute family bHLH transcription factor 1
lrrtm1	87.053	165.922	-0.930537	0.0613071	92	157	lrrtm1	dre:570385	leucine rich repeat transmembrane neuronal 1
LOC103909810	57.72	109.91	-0.929181	0.231295	61	104	LOC103909810		von Willebrand factor A domain-containing protein 5A-like
pi4kab	57.72	109.91	-0.929181	0.231295	61	104	pi4kab	dre:793349	phosphatidylinositol 4-kinase, catalytic, alpha b	0	PI4KA	phosphatidylinositol 4-kinase, catalytic, alpha
lgi1b	67.1822	127.876	-0.928594	0.149479	71	121	lgi1b	dre:654829	leucine-rich, glioma inactivated 1b	0	LGI1	leucine-rich, glioma inactivated 1
bcl11aa	133.418	253.638	-0.926817	0.0140991	141	240	bcl11aa	dre:678650	B-cell CLL/lymphoma 11Aa	0	BCL11A	B-cell CLL/lymphoma 11A (zinc finger protein)
LOC100534909	682.231	1296.73	-0.926542	0.000232397	721	1227	LOC100534909		transcription factor HES-5-like	1e-22	HES5	hes family bHLH transcription factor 5
gli2b	716.295	1361.19	-0.926246	0.000221216	757	1288	gli2b	dre:548610	GLI family zinc finger 2b
rlbp1a	9.46229	17.9661	-0.925013	0.965635	10	17	rlbp1a	dre:393678	retinaldehyde binding protein 1a	3e-124	RLBP1	retinaldehyde binding protein 1
LOC100004523	9.46229	17.9661	-0.925013	0.965635	10	17	LOC100004523	dre:100004523	reticulon-4 receptor-like 1 pseudogene
kcnh5a	9.46229	17.9661	-0.925013	0.965635	10	17	kcnh5a	dre:556304	potassium voltage-gated channel, subfamily H (eag-related), member 5a	0	KCNH5	potassium voltage-gated channel, subfamily H (eag-related), member 5
LOC100332446	9.46229	17.9661	-0.925013	0.965635	10	17	LOC100332446	dre:100332446	uncharacterized LOC100332446
unc13d	47.3114	89.8303	-0.925013	0.385027	50	85	unc13d		unc-13 homolog D (C. elegans)
csf1rb	18.9246	35.9321	-0.925013	0.888437	20	34	csf1rb	dre:568405	colony stimulating factor 1 receptor, b
fgfr3	1642.65	3116.58	-0.923937	0.000142081	1736	2949	fgfr3	dre:58129	fibroblast growth factor receptor 3	0	FGFR2	fibroblast growth factor receptor 2
klc3	50.1501	95.1144	-0.923411	0.344101	53	90	klc3	dre:569394	kinesin light chain 3	1e-179	KLC1	kinesin light chain 1
si:dkey-184n3.2	52.9888	100.399	-0.921979	0.306847	56	95	si:dkey-184n3.2	dre:100320750	si:dkey-184n3.2
elovl2	65.2898	123.649	-0.921318	0.17716	69	117	elovl2	dre:678614	ELOVL fatty acid elongase 2	3e-117	ELOVL2	ELOVL fatty acid elongase 2
sdk1b	130.58	247.297	-0.921318	0.0168941	138	234	sdk1b	dre:555553	sidekick cell adhesion molecule 1b
whsc1	2475.33	4685.97	-0.920724	0.000157213	2616	4434	whsc1	dre:100000709	Wolf-Hirschhorn syndrome candidate 1	0	WHSC1	Wolf-Hirschhorn syndrome candidate 1
LOC561879	46.3652	87.7166	-0.919808	0.414783	49	83	LOC561879	dre:561879	arf-GAP with SH3 domain, ANK repeat and PH domain-containing protein 2	0	ASAP1	ArfGAP with SH3 domain, ankyrin repeat and PH domain 1
elk4	46.3652	87.7166	-0.919808	0.414783	49	83	elk4	dre:30093	ELK4, ETS-domain protein	4e-105	ELK4	ELK4, ETS-domain protein (SRF accessory protein 1)
evx2	46.3652	87.7166	-0.919808	0.414783	49	83	evx2	dre:30479	even-skipped homeobox 2	3e-147	EVX2	even-skipped homeobox 2
si:ch211-137a8.4	7496.02	14179.4	-0.919604	0.000257598	7922	13417	si:ch211-137a8.4	dre:560240	si:ch211-137a8.4
LOC101884197	49.2039	93.0008	-0.91847	0.371728	52	88	LOC101884197		mucin-2-like
LOC101884003	24.6019	46.5004	-0.91847	0.817522	26	44	LOC101884003		uncharacterized LOC101884003
zgc:110372	24.6019	46.5004	-0.91847	0.817522	26	44	zgc:110372	dre:550472	zgc:110372
pkd1	287.654	543.209	-0.917175	0.00155408	304	514	pkd1		polycystic kidney disease 1 (autosomal dominant)
map4k6	91.7842	173.32	-0.917117	0.0625193	97	164	map4k6	dre:692287	mitogen-activated protein kinase kinase kinase kinase 6	4e-154	MAP4K2	mitogen-activated protein kinase kinase kinase kinase 2
cenpj	346.32	653.119	-0.915241	0.00103723	366	618	cenpj	dre:568957	centromere protein J	3e-133	CENPJ	centromere protein J
pebp1	445.674	840.177	-0.914706	0.000623967	471	795	pebp1	dre:406627	phosphatidylethanolamine binding protein 1	7e-81	PEBP1	phosphatidylethanolamine binding protein 1
dgat1a	15.1397	28.5343	-0.914366	0.929996	16	27	dgat1a	dre:325875	diacylglycerol O-acyltransferase 1a	4e-177	DGAT1	diacylglycerol O-acyltransferase 1
si:ch211-183d21.3	15.1397	28.5343	-0.914366	0.929996	16	27	si:ch211-183d21.3	dre:559792	si:ch211-183d21.3	4e-126	SBK1	SH3 domain binding kinase 1
LOC101887157	15.1397	28.5343	-0.914366	0.929996	16	27	LOC101887157		tyrosyl-DNA phosphodiesterase 2-like
LOC566887	15.1397	28.5343	-0.914366	0.929996	16	27	LOC566887	dre:566887	glycine N-acyltransferase-like protein 3	1e-33	GLYATL3	glycine-N-acyltransferase-like 3
ncam1a	1053.15	1984.72	-0.914222	0.000226114	1113	1878	ncam1a	dre:30447	neural cell adhesion molecule 1a	0	NCAM1	neural cell adhesion molecule 1
dap1b	389.846	734.495	-0.913847	0.000830839	412	695	dap1b	dre:58094	death associated protein 1b
itgb8	48.2577	90.8871	-0.913318	0.400563	51	86	itgb8	dre:556752	integrin, beta 8	3e-168	ITGB8	integrin, beta 8
LOC103908661	114.494	215.593	-0.91304	0.0311	121	204	LOC103908661		gastrula zinc finger protein XlCGF49.1-like
rgs7bpa	17.9783	33.8185	-0.911551	0.905382	19	32	rgs7bpa	dre:767669	regulator of G-protein signaling 7 binding protein a	2e-100	RGS7BP	regulator of G-protein signaling 7 binding protein
LOC103911230	17.9783	33.8185	-0.911551	0.905382	19	32	LOC103911230		uncharacterized LOC103911230
lpin1	83.2681	156.41	-0.9095	0.0965787	88	148	lpin1	dre:799099	lipin 1	0	LPIN1	lipin 1
LOC100000352	20.817	39.1026	-0.9095	0.875771	22	37	LOC100000352	dre:100000352	uncharacterized LOC100000352
si:ch211-218l14.9	94.6229	177.547	-0.907939	0.0648539	100	168	si:ch211-218l14.9	dre:563403	si:ch211-218l14.9
rhd	47.3114	88.7735	-0.907939	0.430459	50	84	rhd	dre:554272	Rh blood group, D antigen	3e-81	RHAG	Rh-associated glycoprotein
vezf1b	392.685	736.608	-0.907526	0.000966075	415	697	vezf1b	dre:556915	vascular endothelial zinc finger 1b	6e-150	VEZF1	vascular endothelial zinc finger 1
mbd3b	1291.6	2422.25	-0.907184	0.000253321	1365	2292	mbd3b	dre:321217	methyl-CpG binding domain protein 3b	1e-116	np_003917
lygl1	26.4944	49.6709	-0.906712	0.801617	28	47	lygl1	dre:436979	lysozyme g-like 1	2e-39	LYG2	lysozyme G-like 2
sipa1	114.494	214.536	-0.905951	0.0351484	121	203	sipa1	dre:555294	signal-induced proliferation-associated 1	0	SIPA1L1	signal-induced proliferation-associated 1 like 1
csmd2	29.3331	54.955	-0.905722	0.757853	31	52	csmd2	dre:565460	CUB and Sushi multiple domains 2	0	CSMD1	CUB and Sushi multiple domains 1
ninj1	61.5049	115.194	-0.905295	0.24668	65	109	ninj1	dre:100150223	ninjurin 1	4e-45	NINJ1	ninjurin 1
LOC556254	21976.2	41141.2	-0.904645	0.000885052	23225	38929	LOC556254		non-histone chromosomal protein HMG-17
si:dkeyp-97b10.3	207.224	387.855	-0.904327	0.00526104	219	367	si:dkeyp-97b10.3	dre:100007012	si:dkeyp-97b10.3
plxdc2	420.126	786.279	-0.904221	0.000922386	444	744	plxdc2	dre:100000303	plexin domain containing 2	0	PLXDC2	plexin domain containing 2
nfat5a	37.8491	70.8074	-0.903639	0.610144	40	67	nfat5a	dre:334390	nuclear factor of activated T-cells 5, tonicity-responsive a	0	NFAT5	nuclear factor of activated T-cells 5, tonicity-responsive
mybpc2b	1878.26	3511.84	-0.902825	0.000269966	1985	3323	mybpc2b	dre:541384	myosin binding protein C, fast type b
prdm12b	465.545	869.769	-0.901712	0.00081826	492	823	prdm12b	dre:492816	PR domain containing 12b	3e-174	PRDM12	PR domain containing 12
clcn6	118.279	220.877	-0.901053	0.0342648	125	209	clcn6	dre:568122	chloride channel 6
fbxl16	60.5586	113.08	-0.900945	0.267231	64	107	fbxl16	dre:797939	F-box and leucine-rich repeat protein 16	0	FBXL16	F-box and leucine-rich repeat protein 16
LOC101883836	66.236	123.649	-0.90056	0.212964	70	117	LOC101883836		uncharacterized LOC101883836
mycla	742.79	1386.56	-0.900481	0.000447959	785	1312	mycla	dre:405873	v-myc avian myelocytomatosis viral oncogene lung carcinoma derived homolog a	2e-55	MYCL	v-myc avian myelocytomatosis viral oncogene lung carcinoma derived homolog
srrm4	91.7842	171.206	-0.899415	0.081379	97	162	srrm4	dre:796574	serine/arginine repetitive matrix 4
rbl1	734.274	1369.65	-0.899415	0.000467259	776	1296	rbl1	dre:795522	retinoblastoma-like 1 (p107)	0	RBL1	retinoblastoma-like 1
pola1	2194.3	4088.86	-0.897936	0.000315712	2319	3869	pola1	dre:317740	polymerase (DNA directed), alpha 1	0	POLA1	polymerase (DNA directed), alpha 1, catalytic subunit
rps8b	11.3547	21.1365	-0.896444	0.959087	12	20	rps8b	dre:100000836	ribosomal protein S8b
LOC559131	11.3547	21.1365	-0.896444	0.959087	12	20	LOC559131	dre:559131	serine/threonine-protein kinase NIM1-like
c1qtnf5	11.3547	21.1365	-0.896444	0.959087	12	20	c1qtnf5	dre:555815	C1q and tumor necrosis factor related protein 5	1e-75	C1QTNF5	C1q and tumor necrosis factor related protein 5
LOC100534831	11.3547	21.1365	-0.896444	0.959087	12	20	LOC100534831		tensin-like C1 domain-containing phosphatase
si:ch211-132b12.1	8.51606	15.8524	-0.896444	0.972524	9	15	si:ch211-132b12.1	dre:100034467	si:ch211-132b12.1	0	SLC6A13	solute carrier family 6 (neurotransmitter transporter), member 13
LOC796922	8.51606	15.8524	-0.896444	0.972524	9	15	LOC796922	dre:796922	serine/threonine-protein kinase pim-1-like	2e-42	PIM2	Pim-2 proto-oncogene, serine/threonine kinase
mmp21	8.51606	15.8524	-0.896444	0.972524	9	15	mmp21	dre:100003089	matrix metallopeptidase 21	8e-170	MMP21	matrix metallopeptidase 21
LOC793246	8.51606	15.8524	-0.896444	0.972524	9	15	LOC793246	dre:793246	leukocyte cell-derived chemotaxin-2-like	7e-37	LECT2	leukocyte cell-derived chemotaxin 2
zgc:195050	8.51606	15.8524	-0.896444	0.972524	9	15	zgc:195050	dre:571824	zgc:195050	2e-74	EMC7	ER membrane protein complex subunit 7
cecr6	8.51606	15.8524	-0.896444	0.972524	9	15	cecr6	dre:796113	cat eye syndrome chromosome region, candidate 6
chn2	8.51606	15.8524	-0.896444	0.972524	9	15	chn2	dre:570999	chimerin 2	9e-151	CHN2	chimerin 2
spata1	8.51606	15.8524	-0.896444	0.972524	9	15	spata1		spermatogenesis associated 1
sept5b	39.7416	73.9779	-0.896444	0.592053	42	70	sept5b	dre:445325	septin 5b	0	SEPT5	septin 5
sim2	34.0642	63.4096	-0.896444	0.692553	36	60	sim2	dre:114450	single-minded family bHLH transcription factor 2	3e-58	SIM1	single-minded family bHLH transcription factor 1
lrrc16b	28.3869	52.8413	-0.896444	0.785256	30	50	lrrc16b		leucine rich repeat containing 16B	1e-92	LRRC16B	leucine rich repeat containing 16B
zgc:153431	31.2255	58.1255	-0.896444	0.740426	33	55	zgc:153431	dre:751687	zgc:153431
lbx1a	68.1285	126.819	-0.896444	0.206191	72	120	lbx1a	dre:564103	ladybird homeobox 1a	2e-106	LBX1	ladybird homeobox 1
papln	45.419	84.5462	-0.896444	0.492678	48	80	papln	dre:562930	papilin, proteoglycan-like sulfated glycoprotein	0	PAPLN	papilin, proteoglycan-like sulfated glycoprotein
LOC100536670	45.419	84.5462	-0.896444	0.492678	48	80	LOC100536670		fibrinogen alpha chain-like
LOC103910298	5.67737	10.5683	-0.896444	0.982784	6	10	LOC103910298		C-type lectin domain family 4 member E-like
LOC101882011	5.67737	10.5683	-0.896444	0.982784	6	10	LOC101882011		ras and Rab interactor 2-like
si:ch211-202h22.10	5.67737	10.5683	-0.896444	0.982784	6	10	si:ch211-202h22.10	dre:100002322	si:ch211-202h22.10
ccdc36	5.67737	10.5683	-0.896444	0.982784	6	10	ccdc36	dre:559302	coiled-coil domain containing 36	4e-28	CCDC36	coiled-coil domain containing 36
acanb	5.67737	10.5683	-0.896444	0.982784	6	10	acanb	dre:559593	aggrecan b	0	ACAN	aggrecan
zgc:112966	5.67737	10.5683	-0.896444	0.982784	6	10	zgc:112966	dre:541433	zgc:112966
dnase2b	5.67737	10.5683	-0.896444	0.982784	6	10	dnase2b	dre:562996	deoxyribonuclease II beta	6e-90	DNASE2B	deoxyribonuclease II beta
clcn1	5.67737	10.5683	-0.896444	0.982784	6	10	clcn1	dre:567478	chloride channel, voltage-sensitive 1
LOC100331720	5.67737	10.5683	-0.896444	0.982784	6	10	LOC100331720	dre:100331720	uncharacterized LOC100331720
LOC103911039	5.67737	10.5683	-0.896444	0.982784	6	10	LOC103911039		uncharacterized LOC103911039
myo15aa	19.8708	36.9889	-0.896444	0.893824	21	35	myo15aa	dre:560592	myosin XVAa
pitpnc1	22.7095	42.2731	-0.896444	0.862449	24	40	pitpnc1	dre:563621	phosphatidylinositol transfer protein, cytoplasmic 1	2e-103	PITPNC1	phosphatidylinositol transfer protein, cytoplasmic 1
LOC100536182	22.7095	42.2731	-0.896444	0.862449	24	40	LOC100536182		tripartite motif-containing protein 47-like
gdnfa	22.7095	42.2731	-0.896444	0.862449	24	40	gdnfa	dre:79379	glial cell derived neurotrophic factor a	3e-45	GDNF	glial cell derived neurotrophic factor
her5	22.7095	42.2731	-0.896444	0.862449	24	40	her5	dre:30285	hairy-related 5	9e-13	HES7	hes family bHLH transcription factor 7
gdpd4a	93.6766	174.376	-0.896444	0.0795973	99	165	gdpd4a	dre:100333025	glycerophosphodiester phosphodiesterase domain containing 4a	3e-150	GDPD5	glycerophosphodiester phosphodiesterase domain containing 5
LOC103909648	14.1934	26.4207	-0.896444	0.941834	15	25	LOC103909648		RNA-binding protein 10-like
LOC103910402	14.1934	26.4207	-0.896444	0.941834	15	25	LOC103910402		uncharacterized LOC103910402
baz1b	4458.63	8297.15	-0.896015	0.000413902	4712	7851	baz1b		bromodomain adjacent to zinc finger domain, 1B	0	BAZ1B	bromodomain adjacent to zinc finger domain, 1B
sulf2a	818.488	1520.77	-0.893773	0.00049544	865	1439	sulf2a	dre:393910	sulfatase 2a	0	SULF2	sulfatase 2
clocka	145.719	270.548	-0.892692	0.0200595	154	256	clocka	dre:30140	clock circadian regulator a	0	CLOCK	clock circadian regulator
si:dkey-97a13.6	35.9567	66.5801	-0.888831	0.674395	38	63	si:dkey-97a13.6	dre:570654	si:dkey-97a13.6	0	HELZ2	helicase with zinc finger 2, transcriptional coactivator
zgc:85869	591.393	1094.87	-0.888574	0.000813603	625	1036	zgc:85869	dre:406507	zgc:85869	2e-51	GADD45G	growth arrest and DNA-damage-inducible, gamma
LOC798226	171.267	317.048	-0.888451	0.0131132	181	300	LOC798226	dre:798226	bifunctional heparan sulfate N-deacetylase/N-sulfotransferase 2
znf692	30.2793	56.0118	-0.887399	0.768502	32	53	znf692	dre:565874	zinc finger protein 692	2e-94	ZNF692	zinc finger protein 692
ednrba	54.8813	101.455	-0.88646	0.374826	58	96	ednrba	dre:30442	endothelin receptor Ba	5e-170	EDNRB	endothelin receptor type B
LOC103911729	73.8058	136.331	-0.885303	0.187556	78	129	LOC103911729		uncharacterized LOC103911729
msh6	2347.59	4334.05	-0.884532	0.000479946	2481	4101	msh6	dre:260437	mutS homolog 6 (E. coli)	0	MSH6	mutS homolog 6
cryba2b	114.494	211.365	-0.884471	0.0503999	121	200	cryba2b	dre:436857	crystallin, beta A2b	2e-67	CRYBA2	crystallin, beta A2
celsr1b	1397.58	2579.71	-0.884281	0.000490857	1477	2441	celsr1b	dre:556520	cadherin EGF LAG seven-pass G-type receptor 1b	0	CELSR1	cadherin, EGF LAG seven-pass G-type receptor 1
smarcd3b	991.648	1830.42	-0.884278	0.00056594	1048	1732	smarcd3b	dre:562140	SWI/SNF related, matrix associated, actin dependent regulator of chromatin, subfamily d, member 3b	0	SMARCD3	SWI/SNF related, matrix associated, actin dependent regulator of chromatin, subfamily d, member 3
si:ch211-149k17.5	43.5265	80.3188	-0.883844	0.556595	46	76	si:ch211-149k17.5	dre:100329612	si:ch211-149k17.5	4e-32	PRRT2	proline-rich transmembrane protein 2
tmem194b	326.449	602.391	-0.883844	0.00260079	345	570	tmem194b	dre:564612	transmembrane protein 194B	5e-67	NEMP2	transmembrane protein 194B
LOC103908788	84.2144	155.354	-0.883417	0.132127	89	147	LOC103908788		oocyte zinc finger protein XlCOF10-like
efr3ba	59.6124	109.91	-0.882638	0.325161	63	104	efr3ba	dre:560858	EFR3 homolog Ba (S. cerevisiae)	0	EFR3B	EFR3 homolog B (S. cerevisiae)
zgc:171446	18.9246	34.8753	-0.881944	0.909753	20	33	zgc:171446	dre:100136837	zgc:171446	0	A2ML1	alpha-2-macroglobulin-like 1
LOC101885578	18.9246	34.8753	-0.881944	0.909753	20	33	LOC101885578		zinc finger CCHC domain-containing protein 12-like
si:dkeyp-53d3.3	18.9246	34.8753	-0.881944	0.909753	20	33	si:dkeyp-53d3.3	dre:562337	si:dkeyp-53d3.3	7e-63	ZNF510	zinc finger protein 510
ltbp4	145.719	268.434	-0.881376	0.0248045	154	254	ltbp4	dre:100333499	latent transforming growth factor beta binding protein 4
LOC569107	161.805	298.025	-0.881177	0.0180227	171	282	LOC569107
casq1a	306.578	564.346	-0.880324	0.00325934	324	534	casq1a	dre:445226	calsequestrin 1a	3e-136	CASQ1	calsequestrin 1 (fast-twitch, skeletal muscle)
LOC101886098	32.1718	59.1823	-0.87937	0.751419	34	56	LOC101886098		Fc receptor-like protein 5
sh3bp5lb	48.2577	88.7735	-0.87937	0.491379	51	84	sh3bp5lb	dre:558670	SH3-binding domain protein 5-like, b	1e-110	SH3BP5L	SH3-binding domain protein 5-like
zgc:92161	16.0859	29.5912	-0.87937	0.933095	17	28	zgc:92161	dre:447817	zgc:92161	3e-11	CBR1	carbonyl reductase 1
cuedc1a	29.3331	53.8982	-0.877707	0.794709	31	51	cuedc1a	dre:768297	CUE domain containing 1a	2e-102	np_060419
aqp4	130.58	239.9	-0.877502	0.0374567	138	227	aqp4	dre:445293	aquaporin 4	6e-114	AQP4	aquaporin 4
LOC796097	101.246	186.002	-0.877443	0.0826032	107	176	LOC796097	dre:796097	gastrula zinc finger protein XlCGF8.2DB-like
LOC100150220	42.5803	78.2052	-0.877078	0.588541	45	74	LOC100150220	dre:100150220	uncharacterized LOC100150220
hltf	371.868	682.71	-0.876483	0.00237789	393	646	hltf	dre:564651	helicase-like transcription factor	0	HLTF	helicase-like transcription factor
LOC101883179	257.374	472.402	-0.876146	0.00546071	272	447	LOC101883179		RNA-binding protein Musashi homolog 1-like
e2f3	1400.42	2570.2	-0.876024	0.000625814	1480	2432	e2f3	dre:791146	E2F transcription factor 3	8e-93	E2F3	E2F transcription factor 3
pkdcca	201.547	369.889	-0.87598	0.0105073	213	350	pkdcca	dre:559418	protein kinase domain containing, cytoplasmic a	9e-161	PKDCC	protein kinase domain containing, cytoplasmic
ggt1a	13.2472	24.307	-0.875685	0.951947	14	23	ggt1a	dre:393387	gamma-glutamyltransferase 1a	0	GGT1	gamma-glutamyltransferase 1
si:ch211-138a11.5	13.2472	24.307	-0.875685	0.951947	14	23	si:ch211-138a11.5	dre:100144558	si:ch211-138a11.5	1e-56	NAT16	N-acetyltransferase 16 (GCN5-related, putative)
LOC100536505	13.2472	24.307	-0.875685	0.951947	14	23	LOC100536505		protein unc-13 homolog A-like
sorcs2	66.236	121.535	-0.875685	0.272466	70	115	sorcs2	dre:100330371	sortilin-related VPS10 domain containing receptor 2	0	SORCS2	sortilin-related VPS10 domain containing receptor 2
myb	206.278	378.344	-0.87511	0.0100306	218	358	myb	dre:100005189	myeloblastosis oncogene
LOC100536348	36.9029	67.6369	-0.874076	0.686989	39	64	LOC100536348		gastrula zinc finger protein XlCGF8.2DB-like
kif15	1672.93	3065.85	-0.87391	0.000649122	1768	2901	kif15	dre:573988	kinesin family member 15	0	KIF15	kinesin family member 15
enpp5	47.3114	86.6598	-0.873174	0.522379	50	82	enpp5	dre:563498	ectonucleotide pyrophosphatase/phosphodiesterase 5	2e-150	ENPP5	ectonucleotide pyrophosphatase/phosphodiesterase 5 (putative)
si:ch73-386h18.1	3069.57	5619.15	-0.872317	0.000742067	3244	5317	si:ch73-386h18.1	dre:563768	si:ch73-386h18.1	0	ZFHX3	zinc finger homeobox 3
ctdspl2b	481.63	881.394	-0.87186	0.00170135	509	834	ctdspl2b	dre:323089	CTD (carboxy-terminal domain, RNA polymerase II, polypeptide A) small phosphatase like 2b	1e-176	CTDSPL2	CTD (carboxy-terminal domain, RNA polymerase II, polypeptide A) small phosphatase like 2
jade2	44.4728	81.3757	-0.871676	0.570904	47	77	jade2	dre:569359	jade family PHD finger 2	0	JADE2	jade family PHD finger 2
csrnp3	44.4728	81.3757	-0.871676	0.570904	47	77	csrnp3	dre:100332048	cysteine-serine-rich nuclear protein 3	3e-164	CSRNP3	cysteine-serine-rich nuclear protein 3
LOC560863	44.4728	81.3757	-0.871676	0.570904	47	77	LOC560863	dre:560863	GTPase IMAP family member 8-like
znf516	1088.16	1991.06	-0.871643	0.000774657	1150	1884	znf516		zinc finger protein 516
nap1l1	11900.7	21771.7	-0.871405	0.00160905	12577	20601	nap1l1	dre:368260	nucleosome assembly protein 1-like 1	4e-154	NAP1L1	nucleosome assembly protein 1-like 1
pold1	1796.89	3286.73	-0.871153	0.00070239	1899	3110	pold1	dre:556456	polymerase (DNA directed), delta 1, catalytic subunit	0	POLD1	polymerase (DNA directed), delta 1, catalytic subunit
cdk2	867.692	1586.3	-0.870409	0.000917154	917	1501	cdk2	dre:406715	cyclin-dependent kinase 2	1e-161	CDK2	cyclin-dependent kinase 2
LOC571706	10.4085	19.0229	-0.869972	0.966792	11	18	LOC571706	dre:571706	uncharacterized LOC571706	3e-26	ATXN1	ataxin 1
LOC101886314	10.4085	19.0229	-0.869972	0.966792	11	18	LOC101886314		NADPH oxidase 4-like
LOC101884244	10.4085	19.0229	-0.869972	0.966792	11	18	LOC101884244		uncharacterized LOC101884244
nkx1.2la	10.4085	19.0229	-0.869972	0.966792	11	18	nkx1.2la	dre:405755	NK1 transcription factor related 2-like,a	1e-39	NKX1-2	NK1 homeobox 2
LOC103910110	10.4085	19.0229	-0.869972	0.966792	11	18	LOC103910110		uncharacterized LOC103910110
LOC555278	10.4085	19.0229	-0.869972	0.966792	11	18	LOC555278	dre:555278	interferon-induced very large GTPase 1-like
LOC103908954	10.4085	19.0229	-0.869972	0.966792	11	18	LOC103908954		serine/threonine-protein kinase pim-2-like
ano3	10.4085	19.0229	-0.869972	0.966792	11	18	ano3		anoctamin 3
LOC103911291	10.4085	19.0229	-0.869972	0.966792	11	18	LOC103911291		putative nuclease HARBI1
LOC101883542	10.4085	19.0229	-0.869972	0.966792	11	18	LOC101883542		gastrula zinc finger protein XlCGF57.1-like
clcn1a	10.4085	19.0229	-0.869972	0.966792	11	18	clcn1a	dre:795133	chloride channel, voltage-sensitive 1a	0	CLCN1	chloride channel, voltage-sensitive 1
tcf15	145.719	266.32	-0.869972	0.0305919	154	252	tcf15	dre:30159	transcription factor 15 (basic helix-loop-helix)	2e-59	TCF15	transcription factor 15 (basic helix-loop-helix)
LOC101886920	31.2255	57.0687	-0.869972	0.778346	33	54	LOC101886920		G-protein coupled receptor 98-like
akap12a	31.2255	57.0687	-0.869972	0.778346	33	54	akap12a		A kinase (PRKA) anchor protein 12a
muc13b	31.2255	57.0687	-0.869972	0.778346	33	54	muc13b	dre:799648	mucin 13b, cell surface associated
LOC100004180	83.2681	152.183	-0.869972	0.161414	88	144	LOC100004180	dre:100004180	transmembrane protein 211	3e-12	LHFPL4	lipoma HMGIC fusion partner-like 4
prickle2a	20.817	38.0458	-0.869972	0.898616	22	36	prickle2a	dre:777736	prickle homolog 2a (Drosophila)	0	PRICKLE2	prickle homolog 2 (Drosophila)
rbm15b	595.178	1087.47	-0.869589	0.00134917	629	1029	rbm15b	dre:100136872	RNA binding motif protein 15B	6e-125	RBM15B	RNA binding motif protein 15B
zgc:172253	158.02	288.514	-0.868531	0.0246587	167	273	zgc:172253	dre:100007732	zgc:172253
rttn	235.611	430.129	-0.868361	0.00812921	249	407	rttn	dre:100151439	rotatin	0	RTTN	rotatin
cnp	1380.55	2518.42	-0.867277	0.000810334	1459	2383	cnp	dre:325896	2',3'-cyclic nucleotide 3' phosphodiesterase
runx1t1	143.827	262.093	-0.865747	0.0343379	152	248	runx1t1	dre:767809	runt-related transcription factor 1; translocated to, 1 (cyclin D-related)	0	RUNX1T1	runt-related transcription factor 1; translocated to, 1 (cyclin D-related)
si:ch211-149b19.3	17.9783	32.7616	-0.865747	0.923694	19	31	si:ch211-149b19.3	dre:562087	si:ch211-149b19.3	6e-132	PPM1K	protein phosphatase, Mg2+/Mn2+ dependent, 1K
LOC564099	109.763	199.74	-0.86374	0.079595	116	189	LOC564099	dre:564099	collagen alpha-1(I) chain-like
si:dkeyp-92c9.2	58.6662	106.74	-0.863493	0.389066	62	101	si:dkeyp-92c9.2	dre:571482	si:dkeyp-92c9.2	6e-99	CDK5R1	cyclin-dependent kinase 5, regulatory subunit 1 (p35)
cdc45	466.491	848.632	-0.863291	0.00222912	493	803	cdc45	dre:406695	CDC45 cell division cycle 45 homolog (S. cerevisiae)	0	CDC45	cell division cycle 45
gsx2	180.73	328.673	-0.86282	0.0186777	191	311	gsx2	dre:561076	GS homeobox 2	2e-89	GSX2	GS homeobox 2
pfkmb	122.064	221.934	-0.862496	0.0592371	129	210	pfkmb	dre:568001	phosphofructokinase, muscle b	0	PFKM	phosphofructokinase, muscle
fam49a	388.9	707.017	-0.862346	0.00310129	411	669	fam49a	dre:445212	family with sequence similarity 49, member A	4e-161	FAM49A	family with sequence similarity 49, member A
zc3h12b	881.885	1603.21	-0.862297	0.00113725	932	1517	zc3h12b	dre:100002370	zinc finger CCCH-type containing 12B
ckap5	4180.44	7599.64	-0.862277	0.00113494	4418	7191	ckap5	dre:492614	cytoskeleton associated protein 5	0	CKAP5	cytoskeleton associated protein 5
ttyh1	55.8275	101.455	-0.861798	0.430168	59	96	ttyh1		tweety family member 1	9e-76	TTYH1	tweety family member 1
dcc	55.8275	101.455	-0.861798	0.430168	59	96	dcc	dre:569360	DCC netrin 1 receptor
fat3a	63.3973	115.194	-0.861573	0.339219	67	109	fat3a	dre:569256	FAT atypical cadherin 3a	0	FAT3	FAT atypical cadherin 3
LOC100536726	63.3973	115.194	-0.861573	0.339219	67	109	LOC100536726		uncharacterized LOC100536726
zgc:158689	217.633	395.253	-0.860883	0.0117278	230	374	zgc:158689	dre:791177	zgc:158689	2e-53	BAIAP2	BAI1-associated protein 2
aldh1l1	510.017	925.78	-0.860124	0.00211951	539	876	aldh1l1	dre:100526683	aldehyde dehydrogenase 1 family, member L1	0	ALDH1L2	aldehyde dehydrogenase 1 family, member L2
si:ch211-173n18.3	7.56983	13.7387	-0.859918	0.978215	8	13	si:ch211-173n18.3	dre:569089	si:ch211-173n18.3	3e-74	METTL7A	methyltransferase like 7A
dlg4	7.56983	13.7387	-0.859918	0.978215	8	13	dlg4b	dre:405796	discs, large homolog 4b (Drosophila)	2e-89	DLG4	discs, large homolog 4 (Drosophila)
sybu	7.56983	13.7387	-0.859918	0.978215	8	13	sybu	dre:568207	syntabulin (syntaxin-interacting)	2e-109	SYBU	syntabulin (syntaxin-interacting)
hsbp1l1	7.56983	13.7387	-0.859918	0.978215	8	13	hsbp1l1	dre:799177	heat shock factor binding protein 1-like 1	1e-17	HSBP1	heat shock factor binding protein 1
syt10	7.56983	13.7387	-0.859918	0.978215	8	13	syt10	dre:564226	synaptotagmin X	0	SYT10	synaptotagmin X
LOC103910311	7.56983	13.7387	-0.859918	0.978215	8	13	LOC103910311		uncharacterized LOC103910311
LOC103912074	7.56983	13.7387	-0.859918	0.978215	8	13	LOC103912074		uncharacterized LOC103912074
si:ch211-113a14.15	7.56983	13.7387	-0.859918	0.978215	8	13	si:ch211-113a14.15	dre:560238	si:ch211-113a14.15
fmnl1	7.56983	13.7387	-0.859918	0.978215	8	13	fmnl1		formin-like 1
vaspa	7.56983	13.7387	-0.859918	0.978215	8	13	vaspa	dre:555805	vasodilator-stimulated phosphoprotein a
LOC568465	37.8491	68.6937	-0.859918	0.698845	40	65	LOC568465	dre:568465	Fc receptor-like protein 5
fam124b	45.419	82.4325	-0.859918	0.584642	48	78	fam124b	dre:572460	family with sequence similarity 124B	4e-73	FAM124B	family with sequence similarity 124B
uts2r	15.1397	27.4775	-0.859918	0.94419	16	26	uts2r	dre:559133	urotensin 2 receptor
slc35g1	15.1397	27.4775	-0.859918	0.94419	16	26	slc35g1	dre:100001920	solute carrier family 35, member G1	2e-108	SLC35G1	solute carrier family 35, member G1
aglb	15.1397	27.4775	-0.859918	0.94419	16	26	aglb	dre:553352	amylo-alpha-1, 6-glucosidase, 4-alpha-glucanotransferase b	0	AGL	amylo-alpha-1, 6-glucosidase, 4-alpha-glucanotransferase
LOC103911096	15.1397	27.4775	-0.859918	0.94419	16	26	LOC103911096		uncharacterized LOC103911096
zgc:77651	489.2	886.678	-0.857985	0.00237699	517	839	zgc:77651	dre:572757	zgc:77651	4e-63	ACOT2	acyl-CoA thioesterase 2
slc23a3	50.1501	90.8871	-0.857823	0.519829	53	86	slc23a3	dre:100333020	solute carrier family 23, member 3	2e-22	SLC23A3	solute carrier family 23, member 3
mtf2	407.825	738.722	-0.857083	0.00324679	431	699	mtf2	dre:692292	metal response element binding transcription factor 2	0	MTF2	metal response element binding transcription factor 2
hmces	105.031	190.229	-0.856915	0.100041	111	180	hmces	dre:560402	5-hydroxymethylcytosine (hmC) binding, ES cell-specific	8e-101	HMCES	5-hydroxymethylcytosine (hmC) binding, ES cell-specific
LOC568460	102.193	184.945	-0.855802	0.109831	108	175	LOC568460	dre:568460	myomesin-2-like	3e-128	MYOM2	myomesin 2
ttyh2	169.375	306.48	-0.855572	0.0257969	179	290	ttyh2	dre:436763	tweety family member 2	1e-108	TTYH2	tweety family member 2
atat1	114.494	207.138	-0.855325	0.079997	121	196	atat1	dre:406389	alpha tubulin acetyltransferase 1	9e-64	ATAT1	alpha tubulin acetyltransferase 1
atad5a	1629.41	2947.49	-0.855141	0.00112554	1722	2789	atad5a	dre:560591	ATPase family, AAA domain containing 5a	1e-45	ATAD5	ATPase family, AAA domain containing 5
rasa3	238.45	431.185	-0.854624	0.0106294	252	408	rasa3	dre:100318936	RAS p21 protein activator 3
foxn3	91.7842	165.922	-0.854186	0.150788	97	157	foxn3	dre:692291	forkhead box N3	1e-125	FOXN3	forkhead box N3
gpr17	123.956	224.047	-0.853976	0.0649774	131	212	gpr17	dre:100331841	G protein-coupled receptor 17
gfap	2583.2	4669.06	-0.853971	0.00122205	2730	4418	gfap	dre:30646	glial fibrillary acidic protein	5e-162	GFAP	glial fibrillary acidic protein
smc4	3385.61	6117.97	-0.853639	0.00134485	3578	5789	smc4	dre:192332	structural maintenance of chromosomes 4	0	SMC4	structural maintenance of chromosomes 4
creb1b	625.457	1129.75	-0.853018	0.00197941	661	1069	creb1b	dre:550516	cAMP responsive element binding protein 1b	2e-71	CREB1	cAMP responsive element binding protein 1
tox	1639.81	2961.23	-0.852664	0.00120853	1733	2802	tox	dre:569666	thymocyte selection-associated high mobility group box
coro1cb	1699.43	3067.97	-0.852235	0.00122199	1796	2903	coro1cb	dre:562849	coronin, actin binding protein, 1Cb
c2cd3	256.428	462.89	-0.852116	0.00942276	271	438	c2cd3	dre:797081	C2 calcium-dependent domain containing 3	0	C2CD3	C2 calcium-dependent domain containing 3
trpc3	12.301	22.1934	-0.851356	0.96052	13	21	trpc3		transient receptor potential cation channel, subfamily C, member 3
LOC100148873	12.301	22.1934	-0.851356	0.96052	13	21	LOC100148873
kcnh2b	12.301	22.1934	-0.851356	0.96052	13	21	kcnh2b		potassium voltage-gated channel, subfamily H (eag-related), member 2b
nek11	12.301	22.1934	-0.851356	0.96052	13	21	nek11		NIMA-related kinase 11
LOC100536963	12.301	22.1934	-0.851356	0.96052	13	21	LOC100536963		Kv channel-interacting protein 4	2e-105	KCNIP4	Kv channel interacting protein 4
rap1gap2b	12.301	22.1934	-0.851356	0.96052	13	21	rap1gap2b	dre:100170821	RAP1 GTPase activating protein 2b	0	RAP1GAP2	RAP1 GTPase activating protein 2
LOC555552	36.9029	66.5801	-0.851356	0.727404	39	63	LOC555552	dre:555552	rho-related GTP-binding protein RhoU-like	5e-79	RHOU	ras homolog family member U
c3orf33	24.6019	44.3867	-0.851356	0.874383	26	42	c18h3orf33	dre:565816	c18h3orf33 homolog (H. sapiens)	3e-45	C3orf33	chromosome 3 open reading frame 33
asb11	24.6019	44.3867	-0.851356	0.874383	26	42	asb11	dre:791758	ankyrin repeat and SOCS box containing 11	1e-66	ASB11	ankyrin repeat and SOCS box containing 11, E3 ubiquitin protein ligase
sh2d3ca	563.006	1015.61	-0.851125	0.00234944	595	961	sh2d3ca	dre:558860	SH2 domain containing 3Ca	0	SH2D3C	SH2 domain containing 3C
tmlhe	83.2681	150.069	-0.849794	0.204279	88	142	tmlhe	dre:555271	trimethyllysine hydroxylase, epsilon	5e-174	TMLHE	trimethyllysine hydroxylase, epsilon
lin7b	70.9672	127.876	-0.849523	0.296814	75	121	lin7b	dre:553768	lin-7 homolog B (C. elegans)	5e-106	LIN7B	lin-7 homolog B (C. elegans)
prp	248.858	448.095	-0.84848	0.0109466	263	424	prp	dre:100317029	persistent plexus
sall1a	700.209	1260.79	-0.848475	0.00199318	740	1193	sall1a	dre:555721	spalt-like transcription factor 1a	0	SALL1	spalt-like transcription factor 1
fzd5	312.255	562.232	-0.848438	0.0066222	330	532	fzd5	dre:30364	frizzled class receptor 5	0	FZD5	frizzled class receptor 5
slc7a3a	1083.43	1949.85	-0.847751	0.00152425	1145	1845	slc7a3a	dre:492363	solute carrier family 7 (cationic amino acid transporter, y+ system), member 3a	0	SLC7A3	solute carrier family 7 (cationic amino acid transporter, y+ system), member 3
irx3b	318.879	573.857	-0.847682	0.00645531	337	543	irx3b	dre:321806	iroquois homeobox 3b	5e-65	IRX1	iroquois homeobox 1
zgc:123194	22634.7	40732.2	-0.847632	0.00535239	23921	38542	zgc:123194	dre:641421	zgc:123194	0	TUBB4B	tubulin, beta 4B class IVb
LOC100148225	17.0321	30.648	-0.847534	0.935799	18	29	LOC100148225		zona pellucida sperm-binding protein 3
LOC101882166	17.0321	30.648	-0.847534	0.935799	18	29	LOC101882166		interferon-induced very large GTPase 1-like
LOC101883393	17.0321	30.648	-0.847534	0.935799	18	29	LOC101883393		sodium- and chloride-dependent GABA transporter 3-like
LOC559097	17.0321	30.648	-0.847534	0.935799	18	29	LOC559097	dre:559097	cholesterol 7-alpha-monooxygenase-like	5e-116	CYP7A1	cytochrome P450, family 7, subfamily A, polypeptide 1
apom	600.855	1081.13	-0.847456	0.00239442	635	1023	apom	dre:569714	apolipoprotein M
gins1	371.868	668.971	-0.847154	0.00486571	393	633	gins1	dre:450061	GINS complex subunit 1 (Psf1 homolog)	6e-100	GINS1	GINS complex subunit 1 (Psf1 homolog)
rnf165a	548.813	987.076	-0.846848	0.00270801	580	934	rnf165a	dre:572251	ring finger protein 165a
ptn	55.8275	100.399	-0.846691	0.472108	59	95	ptn	dre:368211	pleiotrophin	3e-42	PTN	pleiotrophin
nfatc4	104.085	187.058	-0.845724	0.120107	110	177	nfatc4	dre:561682	nuclear factor of activated T-cells, cytoplasmic, calcineurin-dependent 4	1e-136	NFATC4	nuclear factor of activated T-cells, cytoplasmic, calcineurin-dependent 4
zgc:162952	21.7633	39.1026	-0.84537	0.902902	23	37	zgc:162952	dre:555791	zgc:162952	1e-74	TESK2	testis-specific kinase 2
LOC103911558	21.7633	39.1026	-0.84537	0.902902	23	37	LOC103911558		protein FAM179B-like
LOC101886386	130.58	234.616	-0.84537	0.0643812	138	222	LOC101886386		zinc finger protein 850-like
hmgb2a	21349.8	38356.5	-0.84525	0.00549711	22563	36294	hmgb2a	dre:641484	high mobility group box 2a	3e-71	HMGB2	high mobility group box 2
hoxb4a	205.332	368.833	-0.84501	0.0189131	217	349	hoxb4a	dre:30340	homeobox B4a	1e-70	HOXB4	homeobox B4
si:ch73-34j14.1	101.246	181.774	-0.844276	0.131953	107	172	si:ch73-34j14.1	dre:793969	si:ch73-34j14.1
LOC569534	26.4944	47.5572	-0.843976	0.861336	28	45	LOC569534	dre:569534	rho GTPase-activating protein 42
ryr3	594.232	1066.34	-0.843568	0.00268218	628	1009	ryr3	dre:561350	ryanodine receptor 3
isoc2	62.4511	112.024	-0.843005	0.40185	66	106	isoc2	dre:492617	isochorismatase domain containing 2	2e-63	ISOC2	isochorismatase domain containing 2
clmp	31.2255	56.0118	-0.843005	0.811451	33	53	clmp	dre:567179	CXADR-like membrane protein	8e-76	CLMP	CXADR-like membrane protein
si:ch211-147a11.3	35.9567	64.4664	-0.842288	0.754501	38	61	si:ch211-147a11.3	dre:795658	si:ch211-147a11.3	5e-11	C1orf174	chromosome 1 open reading frame 174
pvalb3	64.3436	115.194	-0.8402	0.388799	68	109	pvalb3	dre:100000771	parvalbumin 3	4e-28	PVALB	parvalbumin
phip	606.533	1085.36	-0.839518	0.00291188	641	1027	phip	dre:569727	pleckstrin homology domain interacting protein
LOC101885951	87.9993	157.467	-0.839488	0.200423	93	149	LOC101885951		uncharacterized LOC101885951
skib	794.832	1421.43	-0.838623	0.00233391	840	1345	skib	dre:30113	v-ski avian sarcoma viral oncogene homolog b	0	SKI	SKI proto-oncogene
wdr62	716.295	1280.87	-0.838503	0.00254421	757	1212	wdr62	dre:570949	WD repeat domain 62	0	WDR62	WD repeat domain 62
mapk12b	469.329	839.121	-0.838277	0.0041451	496	794	mapk12b	dre:557810	mitogen-activated protein kinase 12b	2e-150	MAPK12	mitogen-activated protein kinase 12
gas1b	781.585	1397.13	-0.837987	0.00240376	826	1322	gas1b	dre:777760	growth arrest-specific 1b	6e-49	GAS1	growth arrest-specific 1
adam12	33.118	59.1823	-0.83755	0.795914	35	56	adam12	dre:563275	ADAM metallopeptidase domain 12
ube2j2	33.118	59.1823	-0.83755	0.795914	35	56	ube2j2	dre:100037384	ubiquitin-conjugating enzyme E2, J2 (UBC6 homolog, yeast)	1e-133	UBE2J2	ubiquitin-conjugating enzyme E2, J2
LOC100000574	4.73114	8.45462	-0.83755	0.986866	5	8	LOC100000574	dre:100000574	histone H2A-like	3e-63	HIST2H2AB	histone cluster 2, H2ab
si:dkeyp-73b11.8	4.73114	8.45462	-0.83755	0.986866	5	8	si:dkeyp-73b11.8	dre:100333708	si:dkeyp-73b11.8	7e-13	TFPI	tissue factor pathway inhibitor (lipoprotein-associated coagulation inhibitor)
runx2b	4.73114	8.45462	-0.83755	0.986866	5	8	runx2b	dre:405788	runt-related transcription factor 2b	4e-120	RUNX2	runt-related transcription factor 2
lrfn1	4.73114	8.45462	-0.83755	0.986866	5	8	lrfn1	dre:393587	leucine rich repeat and fibronectin type III domain containing 1	0	LRFN1	leucine rich repeat and fibronectin type III domain containing 1
LOC101884662	4.73114	8.45462	-0.83755	0.986866	5	8	LOC101884662		kelch-like protein 12
LOC103910361	4.73114	8.45462	-0.83755	0.986866	5	8	LOC103910361		uncharacterized LOC103910361
LOC103909414	4.73114	8.45462	-0.83755	0.986866	5	8	LOC103909414		serine protease HTRA2, mitochondrial-like
LOC103909565	4.73114	8.45462	-0.83755	0.986866	5	8	LOC103909565		uncharacterized LOC103909565
LOC101882772	4.73114	8.45462	-0.83755	0.986866	5	8	LOC101882772		uncharacterized LOC101882772
soul5l	4.73114	8.45462	-0.83755	0.986866	5	8	soul5l	dre:100007591	heme-binding protein soul5, like
si:rp71-1f1.4	4.73114	8.45462	-0.83755	0.986866	5	8	si:rp71-1f1.4	dre:567991	si:rp71-1f1.4	7e-31	NAT1	N-acetyltransferase 1 (arylamine N-acetyltransferase)
LOC101885065	4.73114	8.45462	-0.83755	0.986866	5	8	LOC101885065		hyaluronan and proteoglycan link protein 3-like
si:ch211-276c2.2	4.73114	8.45462	-0.83755	0.986866	5	8	si:ch211-276c2.2	dre:569664	si:ch211-276c2.2	0	CLSTN2	calsyntenin 2
wu:fi09b08	9.46229	16.9092	-0.83755	0.973217	10	16	wu:fi09b08	dre:327419	wu:fi09b08
LOC100334312	9.46229	16.9092	-0.83755	0.973217	10	16	LOC100334312		zinc finger BED domain-containing protein 4-like
calcr	9.46229	16.9092	-0.83755	0.973217	10	16	calcr		calcitonin receptor	1e-172	CALCR	calcitonin receptor
eif3bb	9.46229	16.9092	-0.83755	0.973217	10	16	eif3bb		eukaryotic translation initiation factor 3, subunit Bb
LOC101882369	23.6557	42.2731	-0.83755	0.891529	25	40	LOC101882369		uncharacterized LOC101882369
ptchd1	18.9246	33.8185	-0.83755	0.926764	20	32	ptchd1	dre:562268	patched domain containing 1	0	PTCHD1	patched domain containing 1
ebpl	18.9246	33.8185	-0.83755	0.926764	20	32	ebpl	dre:768138	emopamil binding protein-like	6e-70	EBPL	emopamil binding protein-like
LOC792417	18.9246	33.8185	-0.83755	0.926764	20	32	LOC792417	dre:792417	attractin-like protein 1	0	ATRNL1	attractin-like 1
LOC101886776	14.1934	25.3638	-0.83755	0.953675	15	24	LOC101886776		ras GTPase-activating protein 2-like
LOC103908725	14.1934	25.3638	-0.83755	0.953675	15	24	LOC103908725		gastrula zinc finger protein XlCGF57.1-like
adcy2a	14.1934	25.3638	-0.83755	0.953675	15	24	adcy2a	dre:563724	adenylate cyclase 2a	0	ADCY2	adenylate cyclase 2 (brain)
stag1a	545.974	975.451	-0.837238	0.00348324	577	923	stag1a	dre:564533	stromal antigen 1a	0	STAG1	stromal antigen 1
nrf1	615.049	1098.04	-0.836162	0.00312846	650	1039	nrf1	dre:64604	nuclear respiratory factor 1	0	NRF1	nuclear respiratory factor 1
wnt7aa	120.171	214.536	-0.836129	0.0934701	127	203	wnt7aa	dre:565714	wingless-type MMTV integration site family, member 7Aa	0	WNT7A	wingless-type MMTV integration site family, member 7A
pcdh18b	687.908	1228.03	-0.836061	0.00281149	727	1162	pcdh18b	dre:562031	protocadherin 18b	0	PCDH18	protocadherin 18
LOC103908796	91.7842	163.808	-0.83569	0.189005	97	155	LOC103908796		endothelin-converting enzyme 2-like
LOC100005963	547.866	977.565	-0.835368	0.00363693	579	925	LOC100005963	dre:100005963	zinc finger protein 281-like	1e-143	ZNF281	zinc finger protein 281
mutyh	192.084	342.412	-0.833992	0.02785	203	324	mutyh	dre:558403	mutY homolog (E. coli)	4e-130	MUTYH	mutY homolog
zgc:173575	88.9455	158.524	-0.833708	0.208572	94	150	zgc:173575	dre:100141356	zgc:173575	5e-72	ZNF214	zinc finger protein 214
si:ch211-182e10.4	44.4728	79.262	-0.833708	0.657427	47	75	si:ch211-182e10.4		si:ch211-182e10.4
rfc1	1443	2570.2	-0.832812	0.00214514	1525	2432	rfc1	dre:100037336	replication factor C (activator 1) 1	0	RFC1	replication factor C (activator 1) 1, 145kDa
LOC101884995	35.0105	62.3528	-0.832668	0.779989	37	59	LOC101884995		serine/threonine-protein kinase ste20-like
pald1b	35.0105	62.3528	-0.832668	0.779989	37	59	pald1b	dre:560385	phosphatase domain containing, paladin 1b	0	PALD1	phosphatase domain containing, paladin 1
foxl2	35.0105	62.3528	-0.832668	0.779989	37	59	foxl2	dre:692279	forkhead box L2	6e-67	FOXL2	forkhead box L2
mdm1	30.2793	53.8982	-0.831904	0.833545	32	51	mdm1	dre:557148	Mdm1 nuclear protein homolog (mouse)	3e-94	MDM1	Mdm1 nuclear protein homolog (mouse)
LOC796000	116.386	207.138	-0.831674	0.108665	123	196	LOC796000	dre:796000	coiled-coil domain-containing protein 171-like	8e-137	CCDC171	coiled-coil domain containing 171
LOC569720	956.637	1702.55	-0.831652	0.00250953	1011	1611	LOC569720	dre:569720	rho GTPase-activating protein 32-like	0	ARHGAP32	Rho GTPase activating protein 32
znf281b	1695.64	3017.24	-0.831398	0.00221265	1792	2855	znf281b	dre:503523	zinc finger protein 281b	1e-158	ZNF281	zinc finger protein 281
LOC570015	269.675	479.799	-0.831209	0.0132538	285	454	LOC570015	dre:570015	gastrula zinc finger protein XlCGF58.1-like
col5a2b	25.5482	45.4436	-0.830855	0.879526	27	43	col5a2b	dre:100006366	collagen, type V, alpha 2b	0	COL1A2	collagen, type I, alpha 2
LOC553308	25.5482	45.4436	-0.830855	0.879526	27	43	LOC553308	dre:553308	uncharacterized LOC553308
LOC100150670	25.5482	45.4436	-0.830855	0.879526	27	43	LOC100150670	dre:100150670	zinc finger protein 420-like
prdm10	297.116	528.413	-0.830642	0.0109573	314	500	prdm10	dre:567760	PR domain containing 10	0	PRDM10	PR domain containing 10
LOC795051	41.6341	73.9779	-0.82933	0.703313	44	70	LOC795051	dre:795051	neuroblast differentiation-associated protein AHNAK-like	1e-101	AHNAK	AHNAK nucleoprotein
dck	99.354	176.49	-0.828937	0.168842	105	167	dck	dre:474325	deoxycytidine kinase	2e-112	DCK	deoxycytidine kinase
tfcp2l1	36.9029	65.5233	-0.828272	0.763733	39	62	tfcp2l1	dre:431761	transcription factor CP2-like 1	8e-159	TFCP2L1	transcription factor CP2-like 1
rbpjb	142.881	253.638	-0.827964	0.0669753	151	240	rbpjb	dre:563306	recombination signal binding protein for immunoglobulin kappa J region b	0	RBPJ	recombination signal binding protein for immunoglobulin kappa J region
epha7	589.501	1046.26	-0.827675	0.00406553	623	990	epha7	dre:562195	eph receptor A7	0	EPHA7	EPH receptor A7
zgc:92411	32.1718	57.0687	-0.826903	0.818881	34	54	zgc:92411	dre:445280	zgc:92411	4e-82	CD81	CD81 molecule
chka	96.5153	171.206	-0.826903	0.185725	102	162	chka	dre:558499	choline kinase alpha	6e-157	CHKA	choline kinase alpha
igfbp1b	16.0859	28.5343	-0.826903	0.946232	17	27	igfbp1b	dre:793907	insulin-like growth factor binding protein 1b	2e-39	IGFBP1	insulin-like growth factor binding protein 1
LOC103912069	16.0859	28.5343	-0.826903	0.946232	17	27	LOC103912069		uncharacterized LOC103912069
ftr53	16.0859	28.5343	-0.826903	0.946232	17	27	ftr53		finTRIM family, member 53
sp7	27.4406	48.614	-0.825059	0.866916	29	46	sp7	dre:405789	Sp7 transcription factor	2e-121	SP7	Sp7 transcription factor
hist2h3c	82.3219	145.842	-0.825059	0.272008	87	138	hist2h3c	dre:570618	histone cluster 2, H3c	1e-74	HIST2H3A	histone cluster 2, H3a
si:ch211-240l14.1	109.763	194.456	-0.825059	0.138534	116	184	si:ch211-240l14.1	dre:559137	si:ch211-240l14.1
scn1a	38.7954	68.6937	-0.824294	0.7472	41	65	scn1a	dre:393101	sodium channel, voltage-gated, type I, alpha	0	SCN2A	sodium channel, voltage-gated, type II, alpha subunit
raver1	123.01	217.706	-0.823611	0.105836	130	206	raver1	dre:553693	ribonucleoprotein, PTB-binding 1	2e-93	RAVER1	ribonucleoprotein, PTB-binding 1
etaa1	184.515	326.56	-0.823611	0.0374805	195	309	etaa1	dre:558278	Ewing tumor-associated antigen 1	5e-18	ETAA1	Ewing tumor-associated antigen 1
plekha7b	218.579	386.799	-0.823429	0.0249873	231	366	plekha7b	dre:100005106	pleckstrin homology domain containing, family A member 7b
LOC557301	84.2144	149.013	-0.823296	0.263681	89	141	LOC557301	dre:557301	cocaine- and amphetamine-regulated transcript protein-like	5e-27	CARTPT	CART prepropeptide
unga	382.276	676.369	-0.823195	0.00816796	404	640	unga	dre:393949	uracil-DNA glycosylase a	2e-115	UNG	uracil-DNA glycosylase
cspg5a	581.931	1029.35	-0.822814	0.00466013	615	974	cspg5a	dre:558206	chondroitin sulfate proteoglycan 5a	3e-77	CSPG5	chondroitin sulfate proteoglycan 5 (neuroglycan C)
LOC101886224	11.3547	20.0797	-0.822443	0.967734	12	19	LOC101886224		uncharacterized LOC101886224
LOC100329589	11.3547	20.0797	-0.822443	0.967734	12	19	LOC100329589	dre:100329589	ephrin type-A receptor 7-like
LOC100148704	11.3547	20.0797	-0.822443	0.967734	12	19	LOC100148704	dre:100148704	poly [ADP-ribose] polymerase 14	2e-83	PARP14	poly (ADP-ribose) polymerase family, member 14
LOC101883930	56.7737	100.399	-0.822443	0.526578	60	95	LOC101883930		uncharacterized LOC101883930
LOC100536312	34.0642	60.2391	-0.822443	0.803765	36	57	LOC100536312		gastrula zinc finger protein XlCGF8.2DB-like	2e-98	ZNF568	zinc finger protein 568
LOC103910683	45.419	80.3188	-0.822443	0.668698	48	76	LOC103910683		gastrula zinc finger protein XlCGF57.1-like
cyp3c4	22.7095	40.1594	-0.822443	0.906755	24	38	cyp3c4	dre:558541	cytochrome P450, family 3, subfamily C, polypeptide 4	2e-136	CYP3A5	cytochrome P450, family 3, subfamily A, polypeptide 5
LOC103909010	22.7095	40.1594	-0.822443	0.906755	24	38	LOC103909010		SAM and SH3 domain-containing protein 1-like
paxip1	1301.06	2299.66	-0.821725	0.00295978	1375	2176	paxip1	dre:449658	PAX interacting (with transcription-activation domain) protein 1	3e-140	PAXIP1	PAX interacting (with transcription-activation domain) protein 1
trip13	296.17	523.129	-0.820744	0.0137036	313	495	trip13	dre:393554	thyroid hormone receptor interactor 13	2e-165	TRIP13	thyroid hormone receptor interactor 13
bard1	203.439	359.321	-0.820676	0.0312357	215	340	bard1		BRCA1 associated RING domain 1
rsf1a	128.687	227.218	-0.820208	0.0992025	136	215	rsf1a	dre:564825	remodeling and spacing factor 1a	2e-79	RSF1	remodeling and spacing factor 1
dnmt3b	4575.02	8077.33	-0.820101	0.00410486	4835	7643	dnmt3b	dre:321084	DNA (cytosine-5-)-methyltransferase 3 beta	0	DNMT3B	DNA (cytosine-5-)-methyltransferase 3 beta
glipr2	58.6662	103.569	-0.819992	0.510736	62	98	glipr2	dre:325699	GLI pathogenesis-related 2
LOC100534832	166.536	293.798	-0.818988	0.052604	176	278	LOC100534832		uncharacterized LOC100534832
ivns1abpa	2297.44	4052.93	-0.818936	0.00325808	2428	3835	ivns1abpa	dre:387591	influenza virus NS1A binding protein a	0	IVNS1ABP	influenza virus NS1A binding protein
mc5ra	35.9567	63.4096	-0.818441	0.788247	38	60	mc5ra	dre:286834	melanocortin 5a receptor	4e-133	MC5R	melanocortin 5 receptor
si:ch211-116m6.3	1284.03	2263.72	-0.818016	0.00328259	1357	2142	si:ch211-116m6.3	dre:407619	si:ch211-116m6.3	9e-33	PSIP1	PC4 and SFRS1 interacting protein 1
cbx2	733.327	1292.5	-0.817634	0.00429941	775	1223	cbx2	dre:327291	chromobox homolog 2 (Drosophila Pc class)	8e-64	CBX2	chromobox homolog 2
cd36	230.88	406.878	-0.817456	0.0248316	244	385	cd36	dre:436636	CD36 molecule (thrombospondin receptor)	1e-144	CD36	CD36 molecule (thrombospondin receptor)
zgc:198329	85.1606	150.069	-0.817372	0.273154	90	142	zgc:198329	dre:557409	zgc:198329	2e-25	CEACAM1	carcinoembryonic antigen-related cell adhesion molecule 1 (biliary glycoprotein)
slain1a	67.1822	118.365	-0.817086	0.425427	71	112	slain1a	dre:560157	SLAIN motif family, member 1a	8e-78	SLAIN1	SLAIN motif family, member 1
LOC100535772	91.7842	161.695	-0.816953	0.233567	97	153	LOC100535772		ankyrin repeat and fibronectin type-III domain-containing protein 1-like	0	ANKFN1	ankyrin-repeat and fibronectin type III domain containing 1
mex3a	344.427	606.619	-0.816591	0.0113422	364	574	mex3a	dre:100332760	mex-3 RNA binding family member A
msh2	1171.43	2062.93	-0.81642	0.00350019	1238	1952	msh2	dre:406845	mutS homolog 2 (E. coli)	0	MSH2	mutS homolog 2
tln2	174.106	306.48	-0.815825	0.049815	184	290	tln2	dre:100333114	talin 2
tcf21	31.2255	54.955	-0.815524	0.839999	33	52	tcf21	dre:558148	transcription factor 21	9e-71	TCF21	transcription factor 21
LOC101885028	31.2255	54.955	-0.815524	0.839999	33	52	LOC101885028		A-kinase anchor protein 7 isoform gamma-like
wu:fj29h11	820.38	1443.63	-0.815332	0.00421945	867	1366	wu:fj29h11	dre:335618	wu:fj29h11
LOC100002923	75.6983	133.16	-0.81483	0.35225	80	126	LOC100002923	dre:100002923	gastrula zinc finger protein XlCGF8.2DB-like	7e-100	ZNF595	zinc finger protein 595
pole2	438.104	770.427	-0.814385	0.00815147	463	729	pole2	dre:192320	polymerase (DNA directed), epsilon 2
dhx32b	337.804	593.937	-0.814124	0.0124024	357	562	dhx32b	dre:558937	DEAH (Asp-Glu-Ala-His) box polypeptide 32b	0	DHX32	DEAH (Asp-Glu-Ala-His) box polypeptide 32
xrcc3	146.665	257.866	-0.814091	0.0784672	155	244	xrcc3	dre:541414	X-ray repair complementing defective repair in Chinese hamster cells 3	6e-97	XRCC3	X-ray repair complementing defective repair in Chinese hamster cells 3
maf	186.407	327.616	-0.813551	0.0439823	197	310	maf	dre:114467	v-maf avian musculoaponeurotic fibrosarcoma oncogene homolog	1e-80	MAFB	v-maf avian musculoaponeurotic fibrosarcoma oncogene homolog B
acacb	1199.82	2106.26	-0.811865	0.00393179	1268	1993	acacb	dre:556236	acetyl-CoA carboxylase beta
LOC103909929	6.6236	11.6251	-0.811555	0.982878	7	11	LOC103909929		uncharacterized LOC103909929
fgf12a	6.6236	11.6251	-0.811555	0.982878	7	11	fgf12a	dre:777735	fibroblast growth factor 12a	1e-128	FGF12	fibroblast growth factor 12
LOC101882263	6.6236	11.6251	-0.811555	0.982878	7	11	LOC101882263		uncharacterized LOC101882263
LOC101882370	6.6236	11.6251	-0.811555	0.982878	7	11	LOC101882370		uncharacterized LOC101882370
ros1	6.6236	11.6251	-0.811555	0.982878	7	11	ros1	dre:245951	c-ros oncogene 1 , receptor tyrosine kinase	2e-128	ROS1	ROS proto-oncogene 1 , receptor tyrosine kinase
ifih1	6.6236	11.6251	-0.811555	0.982878	7	11	ifih1	dre:565759	interferon induced with helicase C domain 1	0	IFIH1	interferon induced with helicase C domain 1
slc37a4b	6.6236	11.6251	-0.811555	0.982878	7	11	slc37a4b	dre:393914	solute carrier family 37 (glucose-6-phosphate transporter), member 4b	3e-49	SLC37A4	solute carrier family 37 (glucose-6-phosphate transporter), member 4
LOC103911506	6.6236	11.6251	-0.811555	0.982878	7	11	LOC103911506		zinc finger protein 335-like
LOC101883106	6.6236	11.6251	-0.811555	0.982878	7	11	LOC101883106		inactive N-acetylated-alpha-linked acidic dipeptidase-like protein 2
LOC101883723	6.6236	11.6251	-0.811555	0.982878	7	11	LOC101883723		uncharacterized protein PB18E9.04c-like
si:ch211-66e2.3	13.2472	23.2502	-0.811555	0.961725	14	22	si:ch211-66e2.3	dre:100141487	si:ch211-66e2.3
LOC100003648	13.2472	23.2502	-0.811555	0.961725	14	22	LOC100003648	dre:100003648	regulator of G-protein signaling 14-like
rasgrp3	39.7416	69.7506	-0.811555	0.756211	42	66	rasgrp3	dre:563441	RAS guanyl releasing protein 3 (calcium and DAG-regulated)	0	RASGRP3	RAS guanyl releasing protein 3 (calcium and DAG-regulated)
LOC100333435	105.978	186.002	-0.811555	0.179489	112	176	LOC100333435	dre:100333435	gastrula zinc finger protein XlCGF8.2DB-like
LOC101885821	19.8708	34.8753	-0.811555	0.929492	21	33	LOC101885821		gastrula zinc finger protein XlCGF9.1-like
zgc:110045	134.364	235.672	-0.810631	0.102833	142	223	zgc:110045	dre:664755	zgc:110045	5e-89	PCBP3	poly(rC) binding protein 3
zgc:110796	330.234	579.141	-0.810427	0.014012	349	548	zgc:110796	dre:503755	zgc:110796	3e-40	MSI1	musashi RNA-binding protein 1
rasa4	162.751	285.343	-0.810029	0.064933	172	270	rasa4	dre:567599	RAS p21 protein activator 4	0	RASA4	RAS p21 protein activator 4
znf652	441.889	774.654	-0.809869	0.00895836	467	733	znf652	dre:557571	zinc finger protein 652	9e-178	ZNF652	zinc finger protein 652
mecom	545.028	955.372	-0.809732	0.00692035	576	904	mecom	dre:497407	MDS1 and EVI1 complex locus
hsp90b1	3328.83	5833.68	-0.809391	0.00479886	3518	5520	hsp90b1	dre:386590	heat shock protein 90, beta (grp94), member 1	0	HSP90B1	heat shock protein 90kDa beta (Grp94), member 1
metrn	2674.04	4683.86	-0.808675	0.00452213	2826	4432	metrn	dre:494493	meteorin, glial cell differentiation regulator	3e-65	METRN	meteorin, glial cell differentiation regulator
ociad2	35.0105	61.296	-0.808006	0.81107	37	58	ociad2	dre:558261	OCIA domain containing 2	2e-19	OCIAD2	OCIA domain containing 2
LOC793240	28.3869	49.6709	-0.807176	0.872026	30	47	LOC793240
ivns1abpb	2947.5	5156.26	-0.806832	0.00491914	3115	4879	ivns1abpb	dre:334334	influenza virus NS1A binding protein b	0	IVNS1ABP	influenza virus NS1A binding protein
cacng6b	50.1501	87.7166	-0.806597	0.645317	53	83	cacng6b	dre:100003220	calcium channel, voltage-dependent, gamma subunit 6b	8e-51	CACNG6	calcium channel, voltage-dependent, gamma subunit 6
inpp5jb	21.7633	38.0458	-0.805841	0.920178	23	36	inpp5jb	dre:100317089	inositol polyphosphate-5-phosphatase Jb	7e-138	INPP5J	inositol polyphosphate-5-phosphatase J
tinf2	371.868	649.949	-0.805535	0.0127967	393	615	tinf2	dre:566362	TERF1 (TRF1)-interacting nuclear factor 2	2e-13	TINF2	TERF1 (TRF1)-interacting nuclear factor 2
cryba2a	139.096	243.07	-0.805296	0.102467	147	230	cryba2a	dre:415139	crystallin, beta A2a	3e-67	CRYBA2	crystallin, beta A2
brd2b	36.9029	64.4664	-0.804813	0.795959	39	61	brd2b	dre:569354	bromodomain containing 2b	9e-77	BRD2	bromodomain containing 2
ttc38	36.9029	64.4664	-0.804813	0.795959	39	61	ttc38	dre:553728	tetratricopeptide repeat domain 38	2e-169	TTC38	tetratricopeptide repeat domain 38
slc25a1a	199.654	348.753	-0.804701	0.0440697	211	330	slc25a1a	dre:393579	solute carrier family 25 (mitochondrial carrier; citrate transporter), member 1a	4e-133	SLC25A1	solute carrier family 25 (mitochondrial carrier; citrate transporter), member 1
LOC100334106	67.1822	117.308	-0.804147	0.463003	71	111	LOC100334106	dre:100334106	IQ motif and SEC7 domain-containing protein 1-like
LOC100000205	97.4616	170.149	-0.803895	0.236384	103	161	LOC100000205		GTPase, IMAP family member
rif1	3951.45	6897.91	-0.803777	0.00606147	4176	6527	rif1	dre:567001	replication timing regulatory factor 1	0	RIF1	replication timing regulatory factor 1
dgat2	601.801	1050.49	-0.803697	0.00724127	636	994	dgat2	dre:565316	diacylglycerol O-acyltransferase 2	4e-154	DGAT2	diacylglycerol O-acyltransferase 2
rab11fip4a	558.275	974.394	-0.80353	0.00784177	590	922	rab11fip4a	dre:436806	RAB11 family interacting protein 4 (class II) a	9e-27	RAB11FIP4	RAB11 family interacting protein 4 (class II)
trpn1	30.2793	52.8413	-0.803334	0.859267	32	50	trpn1	dre:368273	transient receptor potential cation channel, subfamily N, member 1	7e-85	ANK3	ankyrin 3, node of Ranvier (ankyrin G)
LOC101883218	30.2793	52.8413	-0.803334	0.859267	32	50	LOC101883218		uncharacterized LOC101883218
LOC566907	15.1397	26.4207	-0.803334	0.955161	16	25	LOC566907	dre:566907	Gig2-like protein DreN
zgc:153102	69.0747	120.478	-0.802544	0.448976	73	114	zgc:153102	dre:768167	zgc:153102
si:ch211-196h16.5	38.7954	67.6369	-0.801926	0.780481	41	64	si:ch211-196h16.5	dre:561595	si:ch211-196h16.5	2e-93	NLRP3	NLR family, pyrin domain containing 3
prkrira	742.79	1294.61	-0.801495	0.00642423	785	1225	prkrira	dre:406354	protein-kinase, interferon-inducible double stranded RNA dependent inhibitor, repressor of (P58 repressor) a	0	PRKRIR	protein-kinase, interferon-inducible double stranded RNA dependent inhibitor, repressor of (P58 repressor)
si:dkeyp-113d7.10	533.673	930.008	-0.801287	0.00869029	564	880	si:dkeyp-113d7.10	dre:100003103	si:dkeyp-113d7.10
tcn2	586.662	1021.95	-0.800726	0.00798222	620	967	tcn2	dre:407646	transcobalamin II	3e-40	TCN2	transcobalamin II
pfkpb	32.1718	56.0118	-0.799936	0.845965	34	53	pfkpb	dre:561416	phosphofructokinase, platelet b	0	PFKP	phosphofructokinase, platelet
nr1d2a	32.1718	56.0118	-0.799936	0.845965	34	53	nr1d2a	dre:402815	nuclear receptor subfamily 1, group D, member 2a	1e-155	NR1D2	nuclear receptor subfamily 1, group D, member 2
col28a1	154.235	268.434	-0.799435	0.0878195	163	254	col28a1	dre:555428	collagen, type XXVIII, alpha 1	0	COL28A1	collagen, type XXVIII, alpha 1
nfil3-2	188.3	327.616	-0.798978	0.0558093	199	310	nfil3-2	dre:792516	nuclear factor, interleukin 3 regulated, member 2	1e-36	NFIL3	nuclear factor, interleukin 3 regulated
LOC557210	57.72	100.399	-0.798596	0.578526	61	95	LOC557210	dre:557210	transcription regulator protein BACH2-like	2e-157	BACH2	BTB and CNC homology 1, basic leucine zipper transcription factor 2
si:dkey-76p7.5	51.0964	88.7735	-0.796908	0.65597	54	84	si:dkey-76p7.5	dre:564698	si:dkey-76p7.5	0	KCNN2	potassium intermediate/small conductance calcium-activated channel, subfamily N, member 2
rtn4r	42.5803	73.9779	-0.796908	0.748628	45	70	rtn4r	dre:403306	reticulon 4 receptor
adra2c	8.51606	14.7956	-0.796908	0.978532	9	14	adra2c	dre:266752	adrenoceptor alpha 2C	1e-137	ADRA2C	adrenoceptor alpha 2C
scn4ba	8.51606	14.7956	-0.796908	0.978532	9	14	scn4ba	dre:566069	sodium channel, voltage-gated, type IV, beta a	2e-40	SCN4B	sodium channel, voltage-gated, type IV, beta subunit
lhx2b	434.319	754.574	-0.796908	0.0123957	459	714	lhx2b	dre:791744	LIM homeobox 2b	0	LHX2	LIM homeobox 2
znf664	25.5482	44.3867	-0.796908	0.899668	27	42	znf664		zinc finger protein 664
si:ch211-181b18.1	59.6124	103.569	-0.796908	0.562351	63	98	si:ch211-181b18.1	dre:562592	si:ch211-181b18.1	0	MAN1B1	mannosidase, alpha, class 1B, member 1
lgi2b	17.0321	29.5912	-0.796908	0.948018	18	28	lgi2b	dre:654828	leucine-rich repeat LGI family, member 2b	0	LGI2	leucine-rich repeat LGI family, member 2
si:ch211-222k6.1	17.0321	29.5912	-0.796908	0.948018	18	28	si:ch211-222k6.1	dre:100034531	si:ch211-222k6.1	1e-15	ZNF595	zinc finger protein 595
epha4l	263.052	456.549	-0.795425	0.029391	278	432	epha4l	dre:30687	eph receptor A4, like	0	EPHA4	EPH receptor A4
nkx6.2	668.037	1159.34	-0.795302	0.00811946	706	1097	nkx6.2	dre:565782	NK6 homeobox 2	2e-116	NKX6-2	NK6 homeobox 2
zgc:101819	811.864	1408.75	-0.795105	0.00712844	858	1333	zgc:101819	dre:100002184	zgc:101819	1e-123	C4orf27	chromosome 4 open reading frame 27
smarcc1b	476.899	827.495	-0.795067	0.0114726	504	783	smarcc1b	dre:553471	SWI/SNF related, matrix associated, actin dependent regulator of chromatin, subfamily c, member 1b	0	SMARCC1	SWI/SNF related, matrix associated, actin dependent regulator of chromatin, subfamily c, member 1
mms22l	582.877	1011.38	-0.795067	0.00921415	616	957	mms22l	dre:563411	MMS22-like, DNA repair protein	0	MMS22L	MMS22-like, DNA repair protein
dlc	840.251	1457.36	-0.794469	0.00710481	888	1379	dlc	dre:30120	deltaC	0	DLL1	delta-like 1 (Drosophila)
slc38a2	739.951	1282.99	-0.794006	0.00777075	782	1214	slc38a2	dre:566537	solute carrier family 38, member 2	0	SLC38A2	solute carrier family 38, member 2
rybpa	262.105	454.436	-0.793929	0.0304981	277	430	rybpa	dre:368248	RING1 and YY1 binding protein a	5e-30	YAF2	YY1 associated factor 2
rcor2	1309.58	2270.06	-0.793628	0.00628134	1384	2148	rcor2	dre:402934	REST corepressor 2	2e-163	RCOR2	REST corepressor 2
LOC101882496	27.4406	47.5572	-0.79335	0.88849	29	45	LOC101882496		sushi, nidogen and EGF-like domain-containing protein 1
LOC567665	27.4406	47.5572	-0.79335	0.88849	29	45	LOC567665	dre:567665	cell wall integrity and stress response component 4-like
LOC103910897	73.8058	127.876	-0.792939	0.43333	78	121	LOC103910897		zinc finger protein 721-like
prr14	508.125	880.337	-0.792873	0.0112107	537	833	prr14	dre:100001119	proline rich 14	2e-22	PRR14L	proline rich 14-like
chek1	472.168	817.984	-0.792772	0.0122495	499	774	chek1	dre:393162	checkpoint kinase 1	3e-152	CHEK1	checkpoint kinase 1
renbp	465.545	806.359	-0.792503	0.0125421	492	763	renbp	dre:791728	renin binding protein	2e-149	RENBP	renin binding protein
pnp5b	65.2898	113.08	-0.792421	0.515549	69	107	pnp5b	dre:447889	purine nucleoside phosphorylase 5b	3e-101	PNP	purine nucleoside phosphorylase
slc2a3a	567.737	982.849	-0.791746	0.0102391	600	930	slc2a3a	dre:436916	solute carrier family 2 (facilitated glucose transporter), member 3a	0	SLC2A1	solute carrier family 2 (facilitated glucose transporter), member 1
mfsd2ab	630.188	1090.65	-0.791327	0.00939321	666	1032	mfsd2ab	dre:445176	major facilitator superfamily domain containing 2ab	0	MFSD2A	major facilitator superfamily domain containing 2A
LOC564019	201.547	348.753	-0.791091	0.0552658	213	330	LOC564019
gnaz	48.2577	83.4893	-0.790834	0.699384	51	79	gnaz	dre:564915	guanine nucleotide binding protein (G protein), alpha z polypeptide
si:ch211-24o10.6	48.2577	83.4893	-0.790834	0.699384	51	79	si:ch211-24o10.6	dre:794824	si:ch211-24o10.6
im:6909775	184.515	319.162	-0.790553	0.0676283	195	302	im:6909775		im:6909775
si:ch73-34j14.3	140.042	242.013	-0.789229	0.127873	148	229	ndnfl	dre:100148595	neuron-derived neurotrophic factor , like	9e-76	NDNF	neuron-derived neurotrophic factor
dtl	610.318	1054.71	-0.789219	0.0101655	645	998	dtl	dre:192314	denticleless E3 ubiquitin protein ligase homolog (Drosophila)	4e-165	DTL	denticleless E3 ubiquitin protein ligase homolog (Drosophila)
frmpd3	50.1501	86.6598	-0.78911	0.682784	53	82	frmpd3		FERM and PDZ domain containing 3
si:dkey-9l5.5	315.094	544.266	-0.788528	0.0243431	333	515	si:dkey-9l5.5	dre:566753	si:dkey-9l5.5	2e-24	DBF4B	DBF4 zinc finger B
LOC571321	10.4085	17.9661	-0.787509	0.973759	11	17	LOC571321	dre:571321	protein NLRC3-like
esr2b	10.4085	17.9661	-0.787509	0.973759	11	17	esr2b	dre:317733	estrogen receptor 2b	6e-150	ESR2	estrogen receptor 2 (ER beta)
slc30a2	10.4085	17.9661	-0.787509	0.973759	11	17	slc30a2	dre:563540	solute carrier family 30 (zinc transporter), member 2	2e-119	SLC30A2	solute carrier family 30 (zinc transporter), member 2
LOC557811	10.4085	17.9661	-0.787509	0.973759	11	17	LOC557811		FERM domain-containing protein 7-like	5e-138	FRMD7	FERM domain containing 7
adarb1a	124.902	215.593	-0.787509	0.168444	132	204	adarb1a	dre:58134	adenosine deaminase, RNA-specific, B1a	0	ADARB1	adenosine deaminase, RNA-specific, B1
lcn15	31.2255	53.8982	-0.787509	0.864377	33	51	lcn15	dre:751703	lipocalin 15	3e-18	PTGDS	prostaglandin D2 synthase 21kDa (brain)
vax2	41.6341	71.8642	-0.787509	0.772667	44	68	vax2	dre:373869	ventral anterior homeobox 2	1e-64	VAX2	ventral anterior homeobox 2
s1pr3a	20.817	35.9321	-0.787509	0.931931	22	34	s1pr3a	dre:798390	sphingosine-1-phosphate receptor 3a	1e-101	S1PR3	sphingosine-1-phosphate receptor 3
rasal3	20.817	35.9321	-0.787509	0.931931	22	34	rasal3	dre:798492	RAS protein activator like 3	8e-165	DAB2IP	DAB2 interacting protein
col6a6	316.04	545.323	-0.787001	0.0250059	334	516	col6a6	dre:564005	collagen, type VI, alpha 6	0	COL6A6	collagen, type VI, alpha 6
ccnb2	245.073	422.731	-0.786526	0.0402043	259	400	ccnb2	dre:368316	cyclin B2	8e-122	CCNB2	cyclin B2
plag1	64.3436	110.967	-0.786261	0.542099	68	105	plag1	dre:561450	pleiomorphic adenoma gene 1	8e-114	PLAG1	pleiomorphic adenoma gene 1
nde1	659.521	1137.15	-0.785926	0.0103143	697	1076	nde1	dre:566146	nudE neurodevelopment protein 1	2e-93	NDE1	nudE neurodevelopment protein 1
LOC100538179	706.833	1218.52	-0.785691	0.00984993	747	1153	LOC100538179		DNA-binding protein RFX7-like
hoxa2b	296.17	510.447	-0.785339	0.0289435	313	483	hoxa2b	dre:30325	homeobox A2b	2e-133	HOXA2	homeobox A2
ezh1	55.8275	96.1712	-0.78463	0.633095	59	91	ezh1	dre:664754	enhancer of zeste 1 polycomb repressive complex 2 subunit	0	EZH1	enhancer of zeste 1 polycomb repressive complex 2 subunit
bub1bb	704.94	1214.29	-0.784545	0.0101488	745	1149	bub1bb	dre:567006	BUB1 mitotic checkpoint serine/threonine kinase Bb	6e-98	BUB1B	BUB1 mitotic checkpoint serine/threonine kinase B
LOC101883437	22.7095	39.1026	-0.783969	0.922968	24	37	LOC101883437		uncharacterized LOC101883437
znf462	928.25	1597.92	-0.783611	0.00890914	981	1512	znf462		zinc finger protein 462
sox2	1672.93	2878.8	-0.783087	0.00824282	1768	2724	sox2	dre:378723	SRY (sex determining region Y)-box 2	3e-142	SOX2	SRY (sex determining region Y)-box 2
LOC101883099	35.0105	60.2391	-0.782915	0.838097	37	57	LOC101883099		MAM domain-containing glycosylphosphatidylinositol anchor protein 2-like
si:ch211-161h7.4	1273.62	2190.8	-0.78252	0.00842058	1346	2073	si:ch211-161h7.4	dre:569837	si:ch211-161h7.4
top2a	7355.98	12652.3	-0.782413	0.0155976	7774	11972	top2a	dre:323733	topoisomerase (DNA) II alpha	3e-62	TOP2B	topoisomerase (DNA) II beta 180kDa
nkx2.4a	94.6229	162.751	-0.782409	0.311544	100	154	nkx2.4b	dre:58112	NK2 homeobox 2.4b	5e-95	NKX2-4	NK2 homeobox 4
si:dkey-245p14.2	84.2144	144.785	-0.781777	0.382611	89	137	si:dkey-245p14.2	dre:563863	si:dkey-245p14.2	0	FBXO10	F-box protein 10
LOC792773	182.622	313.878	-0.78134	0.0807886	193	297	LOC792773	dre:792773	matrix-remodeling-associated protein 5	1e-137	MXRA5	matrix-remodelling associated 5
LOC563500	12.301	21.1365	-0.780967	0.968511	13	20	LOC563500	dre:563500	anoctamin-1-like
LOC100148431	12.301	21.1365	-0.780967	0.968511	13	20	LOC100148431	dre:100148431	dynein assembly factor 3, axonemal
LOC103909645	24.6019	42.2731	-0.780967	0.913391	26	40	LOC103909645		uncharacterized LOC103909645
LOC101886994	24.6019	42.2731	-0.780967	0.913391	26	40	LOC101886994		vegetative cell wall protein gp1-like
chd5	24.6019	42.2731	-0.780967	0.913391	26	40	chd5		chromodomain helicase DNA binding protein 5	0	CHD5	chromodomain helicase DNA binding protein 5
si:ch211-243a20.3	24.6019	42.2731	-0.780967	0.913391	26	40	si:ch211-243a20.3	dre:100151507	si:ch211-243a20.3
clspn	1169.54	2009.03	-0.780558	0.00897845	1236	1901	clspn	dre:564151	claspin
hoxd4a	368.083	631.982	-0.779854	0.0228693	389	598	hoxd4a	dre:30329	homeobox D4a	3e-73	HOXD4	homeobox D4
plekhh2	93.6766	160.638	-0.778049	0.33013	99	152	plekhh2	dre:568304	pleckstrin homology domain containing, family H (with MyTH4 domain) member 2	0	PLEKHH2	pleckstrin homology domain containing, family H (with MyTH4 domain) member 2
f9b	95.5691	163.808	-0.777391	0.32068	101	155	f9b	dre:678552	coagulation factor IXb	1e-117	F9	coagulation factor IX
atp6v0a2a	150.45	257.866	-0.777333	0.129954	159	244	atp6v0a2a	dre:561469	ATPase, H+ transporting, lysosomal V0 subunit a2a	0	ATP6V0A2	ATPase, H+ transporting, lysosomal V0 subunit a2
tspan2	359.567	616.13	-0.776975	0.0251734	380	583	tspan2	dre:378854	tetraspanin 2	2e-60	CD81	CD81 molecule
LOC794389	70.9672	121.535	-0.77615	0.508054	75	115	LOC794389	dre:794389	tetratricopeptide repeat protein 39B-like	5e-36	TTC39B	tetratricopeptide repeat domain 39B
LOC797951	14.1934	24.307	-0.77615	0.962752	15	23	LOC797951	dre:797951	zinc finger protein 385D-like
LOC101885654	14.1934	24.307	-0.77615	0.962752	15	23	LOC101885654		gastrula zinc finger protein XlCGF49.1-like
her8.2	58.6662	100.399	-0.775138	0.627025	62	95	her8.2	dre:565269	hairy-related 8.2	1e-22	HES6	hes family bHLH transcription factor 6
ftcd	867.692	1484.84	-0.775055	0.0113548	917	1405	ftcd	dre:394052	formimidoyltransferase cyclodeaminase	0	FTCD	formimidoyltransferase cyclodeaminase
cdc25b	1285.92	2200.31	-0.774903	0.0102288	1359	2082	cdc25b	dre:57925	cell division cycle 25B	6e-126	CDC25A	cell division cycle 25A
msl2a	594.232	1016.67	-0.774751	0.0146763	628	962	msl2a	dre:564400	male-specific lethal 2 homolog a (Drosophila)	1e-130	MSL2	male-specific lethal 2 homolog (Drosophila)
kpna2	3620.27	6191.95	-0.774296	0.0130295	3826	5859	kpna2	dre:436607	karyopherin alpha 2 (RAG cohort 1, importin alpha 1)	0	KPNA2	karyopherin alpha 2 (RAG cohort 1, importin alpha 1)
LOC100330765	30.2793	51.7845	-0.774188	0.88104	32	49	LOC100330765	dre:100330765	serine/threonine-protein kinase 31-like
LOC101885639	30.2793	51.7845	-0.774188	0.88104	32	49	LOC101885639		uncharacterized LOC101885639
uvrag	76.6445	131.047	-0.773825	0.465953	81	124	uvrag	dre:394044	UV radiation resistance associated gene	0	UVRAG	UV radiation resistance associated
lrwd1	689.801	1179.42	-0.773825	0.0133508	729	1116	lrwd1	dre:327124	leucine-rich repeats and WD repeat domain containing 1	2e-103	LRWD1	leucine-rich repeats and WD repeat domain containing 1
LOC100006614	46.3652	79.262	-0.773587	0.749249	49	75	LOC100006614	dre:100006614	potassium voltage-gated channel subfamily H member 3	0	KCNH8	potassium voltage-gated channel, subfamily H (eag-related), member 8
pfkma	46.3652	79.262	-0.773587	0.749249	49	75	pfkma	dre:447836	phosphofructokinase, muscle a	0	PFKM	phosphofructokinase, muscle
cass4	241.288	412.162	-0.772455	0.0540048	255	390	cass4	dre:100000938	Cas scaffolding protein family member 4	7e-63	CASS4	Cas scaffolding protein family member 4
si:ch211-180b22.4	32.1718	54.955	-0.772455	0.869102	34	52	si:ch211-180b22.4		si:ch211-180b22.4	1e-177	DUSP10	dual specificity phosphatase 10
LOC103910538	32.1718	54.955	-0.772455	0.869102	34	52	LOC103910538		gastrula zinc finger protein XlCGF57.1-like
LOC565541	16.0859	27.4775	-0.772455	0.956453	17	26	LOC565541	dre:565541	novel protein similar to vertebrate valosin-containing protein (VCP)	2e-34	CR1	complement component (3b/4b) receptor 1 (Knops blood group)
LOC101882399	16.0859	27.4775	-0.772455	0.956453	17	26	LOC101882399		uncharacterized LOC101882399
zgc:173994	16.0859	27.4775	-0.772455	0.956453	17	26	zgc:173994	dre:571365	zgc:173994	1e-82	GSTM3	glutathione S-transferase mu 3 (brain)
cebp1	16.0859	27.4775	-0.772455	0.956453	17	26	cebp1	dre:114453	CCAAT/enhancer binding protein (C/EBP) 1	9e-17	CEBPE	CCAAT/enhancer binding protein (C/EBP), epsilon
LOC100535074	16.0859	27.4775	-0.772455	0.956453	17	26	LOC100535074		gastrula zinc finger protein XlCGF8.2DB-like	2e-86	ZNF41	zinc finger protein 41
zgc:198371	16.0859	27.4775	-0.772455	0.956453	17	26	zgc:198371	dre:497072	zgc:198371	1e-176	XKR7	XK, Kell blood group complex subunit-related family, member 7
magi1a	1310.53	2238.36	-0.772295	0.0109127	1385	2118	magi1a	dre:100319849	membrane associated guanylate kinase, WW and PDZ domain containing 1a	0	MAGI1	membrane associated guanylate kinase, WW and PDZ domain containing 1
LOC101885347	98.4078	168.035	-0.771921	0.320504	104	159	LOC101885347		uncharacterized LOC101885347
apoea	698.317	1192.1	-0.771553	0.0139773	738	1128	apoea	dre:553587	apolipoprotein Ea	1e-24	APOE	apolipoprotein E
LOC100537556	829.843	1416.15	-0.771062	0.0127904	877	1340	LOC100537556		RNA-binding protein Musashi homolog 1-like
edn1	34.0642	58.1255	-0.770913	0.856623	36	55	edn1	dre:58032	endothelin 1	1e-25	EDN1	endothelin 1
LOC561086	791.047	1349.57	-0.770662	0.0132386	836	1277	LOC561086		uncharacterized LOC561086
znf438	292.385	498.822	-0.770658	0.039738	309	472	znf438	dre:798757	zinc finger protein 438	9e-107	ZNF438	zinc finger protein 438
LOC100330010	52.0426	88.7735	-0.770436	0.701427	55	84	LOC100330010	dre:100330010	forkhead box protein N2-like	1e-75	FOXN2	forkhead box N2
thop1	35.9567	61.296	-0.769532	0.843633	38	58	thop1	dre:449659	thimet oligopeptidase 1	0	THOP1	thimet oligopeptidase 1
LOC101882084	17.9783	30.648	-0.769532	0.949593	19	29	LOC101882084		UPF0258 protein KIAA1024-like
figf	17.9783	30.648	-0.769532	0.949593	19	29	figf	dre:678512	c-fos induced growth factor	4e-53	FIGF	c-fos induced growth factor (vascular endothelial growth factor D)
gpt2	329.288	561.175	-0.769103	0.0338694	348	531	gpt2	dre:799963	glutamic pyruvate transaminase (alanine aminotransferase) 2	0	GPT2	glutamic pyruvate transaminase (alanine aminotransferase) 2
st8sia5	73.8058	125.762	-0.768894	0.504325	78	119	st8sia5	dre:553754	ST8 alpha-N-acetyl-neuraminide alpha-2,8-sialyltransferase 5	3e-176	ST8SIA5	ST8 alpha-N-acetyl-neuraminide alpha-2,8-sialyltransferase 5
im:7145024	75.6983	128.933	-0.768287	0.490236	80	122	im:7145024	dre:566217	im:7145024
mb21d2	191.138	325.503	-0.768053	0.0915888	202	308	mb21d2	dre:556707	Mab-21 domain containing 2	0	MB21D2	Mab-21 domain containing 2
hs3st1	57.72	98.2849	-0.7679	0.653027	61	93	hs3st1	dre:565201	heparan sulfate (glucosamine) 3-O-sulfotransferase 1	2e-99	HS3ST1	heparan sulfate (glucosamine) 3-O-sulfotransferase 1
chaf1b	983.132	1674.01	-0.767855	0.0129196	1039	1584	chaf1b	dre:406285	chromatin assembly factor 1, subunit B	6e-98	CHAF1B	chromatin assembly factor 1, subunit B (p60)
scrt2	252.643	430.129	-0.767667	0.0542466	267	407	scrt2	dre:325372	scratch family zinc finger 2	3e-77	SCRT2	scratch family zinc finger 2
LOC567649	393.631	670.028	-0.767378	0.0271963	416	634	LOC567649	dre:567649	rho guanine nucleotide exchange factor 10-like protein	0	ARHGEF10L	Rho guanine nucleotide exchange factor (GEF) 10-like
adrb2a	19.8708	33.8185	-0.767161	0.942153	21	32	adrb2a	dre:565838	adrenoceptor beta 2, surface a	4e-127	ADRB2	adrenoceptor beta 2, surface
LOC101884476	19.8708	33.8185	-0.767161	0.942153	21	32	LOC101884476		protein NLRC3-like
agmat	19.8708	33.8185	-0.767161	0.942153	21	32	agmat	dre:556522	agmatine ureohydrolase (agmatinase)	9e-134	AGMAT	agmatine ureohydrolase (agmatinase)
zgc:110789	19.8708	33.8185	-0.767161	0.942153	21	32	zgc:110789	dre:503757	zgc:110789	1e-164	SLC23A1	solute carrier family 23 (ascorbic acid transporter), member 1
LOC555986	19.8708	33.8185	-0.767161	0.942153	21	32	LOC555986	dre:555986	calcium/calmodulin-dependent protein kinase II inhibitor 2-like	2e-20	CAMK2N2	calcium/calmodulin-dependent protein kinase II inhibitor 2
cdc7	339.696	578.084	-0.767035	0.0337057	359	547	cdc7	dre:492768	cell division cycle 7 homolog (S. cerevisiae)	5e-72	CDC7	cell division cycle 7
zgc:114130	1243.34	2115.77	-0.766955	0.0125591	1314	2002	zgc:114130	dre:570332	zgc:114130	1e-38	ZFP36L1	ZFP36 ring finger protein-like 1
znf362a	408.771	695.392	-0.766534	0.0263664	432	658	znf362a	dre:777625	zinc finger protein 362a	4e-167	ZNF362	zinc finger protein 362
susd2	103.139	175.433	-0.766333	0.311434	109	166	susd2	dre:793335	sushi domain containing 2	5e-158	SUSD2	sushi domain containing 2
fgd	215.74	366.719	-0.76538	0.0757041	228	347	fgd	dre:58075	faciogenital dysplasia	7e-75	FGD3	FYVE, RhoGEF and PH domain containing 3
si:ch211-1e14.1	215.74	366.719	-0.76538	0.0757041	228	347	si:ch211-1e14.1	dre:556850	si:ch211-1e14.1	9e-84	KIAA1549L	KIAA1549-like
LOC100538123	21.7633	36.9889	-0.765199	0.934122	23	35	LOC100538123		polyadenylate-binding protein-interacting protein 12-like
LOC103909734	43.5265	73.9779	-0.765199	0.787279	46	70	LOC103909734		E3 ubiquitin-protein ligase HECW1-like
si:ch211-213d14.2	21.7633	36.9889	-0.765199	0.934122	23	35	si:ch211-213d14.2	dre:568604	si:ch211-213d14.2
pax2b	88.9455	151.126	-0.764761	0.401188	94	143	pax2b	dre:60638	paired box 2b	0	PAX2	paired box 2
si:dkey-119f1.1	376.599	639.38	-0.763645	0.0312227	398	605	si:dkey-119f1.1	dre:557127	si:dkey-119f1.1	0	SMC6	structural maintenance of chromosomes 6
tbccd1	283.869	481.913	-0.76355	0.047945	300	456	tbccd1	dre:100037389	TBCC domain containing 1	0	TBCCD1	TBCC domain containing 1
LOC103909874	23.6557	40.1594	-0.76355	0.925494	25	38	LOC103909874		synaptotagmin-1-like
zgc:123335	72.8596	123.649	-0.763056	0.529175	77	117	zgc:123335	dre:641417	zgc:123335	1e-20	C5orf45	chromosome 5 open reading frame 45
mib2	122.064	207.138	-0.762961	0.238168	129	196	mib2	dre:560887	mindbomb E3 ubiquitin protein ligase 2
ticrr	807.133	1369.65	-0.762926	0.0157845	853	1296	ticrr	dre:445411	TopBP1-interacting, checkpoint, and replication regulator	1e-28	TICRR	TOPBP1-interacting checkpoint and replication regulator
ercc6l	1493.15	2533.21	-0.762611	0.0139038	1578	2397	ercc6l	dre:100005291	excision repair cross-complementation group 6-like	0	ERCC6L	excision repair cross-complementation group 6-like
chtf18	798.617	1354.85	-0.76256	0.0160086	844	1282	chtf18	dre:554366	CTF18, chromosome transmission fidelity factor 18 homolog (S. cerevisiae)	0	CHTF18	CTF18, chromosome transmission fidelity factor 18 homolog (S. cerevisiae)
LOC101886087	25.5482	43.3299	-0.762143	0.916265	27	41	LOC101886087		gastrula zinc finger protein XlCGF8.2DB-like
si:ch211-89i1.2	51.0964	86.6598	-0.762143	0.725914	54	82	si:ch211-89i1.2		si:ch211-89i1.2	8e-20	TEN1	TEN1 CST complex subunit
si:ch211-288g17.3	11719	19874.7	-0.762077	0.0368441	12385	18806	si:ch211-288g17.3	dre:567638	si:ch211-288g17.3
jarid2b	131.526	222.99	-0.761636	0.210204	139	211	jarid2b	dre:558456	jumonji, AT rich interactive domain 2b	0	JARID2	jumonji, AT rich interactive domain 2
itgb4	765.499	1297.78	-0.761577	0.0167576	809	1228	itgb4	dre:335269	integrin, beta 4	0	ITGB4	integrin, beta 4
cep170a	1127.9	1910.74	-0.760489	0.0149724	1192	1808	cep170aa	dre:557463	centrosomal protein 170Aa	0	CEP170	centrosomal protein 170kDa
sele	56.7737	96.1712	-0.760382	0.678344	60	91	sele	dre:558139	selectin E	1e-158	SELP	selectin P (granule membrane protein 140kDa, antigen CD62)
dtna	230.88	391.026	-0.760122	0.0731548	244	370	dtna	dre:794932	dystrobrevin, alpha	0	DTNA	dystrobrevin, alpha
gulp1a	295.223	499.879	-0.759772	0.0483763	312	473	gulp1a	dre:368404	GULP, engulfment adaptor PTB domain containing 1a	2e-150	GULP1	GULP, engulfment adaptor PTB domain containing 1
lmf2a	60.5586	102.512	-0.759391	0.646555	64	97	lmf2a	dre:571852	lipase maturation factor 2a	0	LMF2	lipase maturation factor 2
arnt2	460.813	779.938	-0.759177	0.0268112	487	738	arnt2	dre:64277	aryl-hydrocarbon receptor nuclear translocator 2
si:ch211-131e11.19	31.2255	52.8413	-0.75894	0.885031	33	50	si:ch211-131e11.19	dre:100000683	si:ch211-131e11.19	6e-43	GIMAP7	GTPase, IMAP family member 7
LOC103910231	31.2255	52.8413	-0.75894	0.885031	33	50	LOC103910231		uncharacterized LOC103910231
LOC100537153	31.2255	52.8413	-0.75894	0.885031	33	50	LOC100537153		RNA-binding protein with multiple splicing-like	4e-67	RBPMS	RNA binding protein with multiple splicing
sh2b2	124.902	211.365	-0.75894	0.238978	132	200	sh2b2		SH2B adaptor protein 2
zgc:173615	64.3436	108.853	-0.758516	0.615072	68	103	zgc:173615		zgc:173615	4e-95	ZNF180	zinc finger protein 180
sox9b	350.105	591.823	-0.75738	0.0392784	370	560	sox9b	dre:60642	SRY (sex determining region Y)-box 9b	9e-125	SOX9	SRY (sex determining region Y)-box 9
lin9	435.265	735.552	-0.756932	0.0300095	460	696	lin9	dre:560867	lin-9 DREAM MuvB core complex component	0	LIN9	lin-9 DREAM MuvB core complex component
LOC101885599	108.816	183.888	-0.756932	0.311148	115	174	LOC101885599		A disintegrin and metalloproteinase with thrombospondin motifs 20-like
si:ch211-69g19.2	1999.38	3378.68	-0.756904	0.0166719	2113	3197	si:ch211-69g19.2	dre:564374	si:ch211-69g19.2
LOC101885346	188.3	318.105	-0.756473	0.113471	199	301	LOC101885346		C-Jun-amino-terminal kinase-interacting protein 4-like
marcksb	8854.81	14956.2	-0.756212	0.035418	9358	14152	marcksb	dre:323201	myristoylated alanine-rich protein kinase C substrate b
rps9	18283	30880.5	-0.75619	0.0589869	19322	29220	rps9	dre:114420	ribosomal protein S9	2e-98	RPS9	ribosomal protein S9
dcun1d4	155.182	262.093	-0.756123	0.164745	164	248	dcun1d4	dre:556765	DCN1, defective in cullin neddylation 1, domain containing 4 (S. cerevisiae)	7e-143	DCUN1D4	DCN1, defective in cullin neddylation 1, domain containing 4
rfesd	77.5908	131.047	-0.756123	0.510816	82	124	rfesd	dre:550435	Rieske (Fe-S) domain containing	2e-33	RFESD	Rieske (Fe-S) domain containing
mtmr7b	157.074	265.264	-0.755982	0.161305	166	251	mtmr7b	dre:559198	myotubularin related protein 7b	0	MTMR7	myotubularin related protein 7
acta2	40.6878	68.6937	-0.755581	0.822202	43	65	acta2	dre:322509	actin, alpha 2, smooth muscle, aorta	0	ACTA2	actin, alpha 2, smooth muscle, aorta
LOC101886284	42.5803	71.8642	-0.755088	0.808273	45	68	LOC101886284		gastrula zinc finger protein XlCGF8.2DB-like
LOC101884859	42.5803	71.8642	-0.755088	0.808273	45	68	LOC101884859		low-density lipoprotein receptor-related protein 1-like
LOC100329423	44.4728	75.0347	-0.754636	0.793974	47	71	LOC100329423	dre:100329423	nascent polypeptide-associated complex subunit alpha, muscle-specific form-like
ces2	4354.54	7344.95	-0.75423	0.0242187	4602	6950	ces2	dre:566132	carboxylesterase 2 (intestine, liver)	5e-132	CES2	carboxylesterase 2
spidr	46.3652	78.2052	-0.754222	0.779349	49	74	spidr		scaffolding protein involved in DNA repair	8e-11	SPIDR	scaffolding protein involved in DNA repair
im:6898523	326.449	550.607	-0.754165	0.0462872	345	521	im:6898523	dre:564240	im:6898523	7e-21	PMF1	polyamine-modulated factor 1
lrrc42	142.881	240.957	-0.753963	0.197944	151	228	lrrc42	dre:326793	leucine rich repeat containing 42	3e-95	LRRC42	leucine rich repeat containing 42
cdt1	723.865	1220.64	-0.753839	0.0207426	765	1155	cdt1	dre:566787	chromatin licensing and DNA replication factor 1	7e-130	CDT1	chromatin licensing and DNA replication factor 1
plk4	640.597	1080.08	-0.753646	0.022541	677	1022	plk4	dre:368390	polo-like kinase 4 (Drosophila)	0	PLK4	polo-like kinase 4
LOC568110	50.1501	84.5462	-0.753486	0.749289	53	80	LOC568110	dre:568110	protein Wnt-7a-like	1e-176	WNT7A	wingless-type MMTV integration site family, member 7A
LOC569566	100.3	169.092	-0.753486	0.366059	106	160	LOC569566	dre:569566	fibroblast growth factor receptor 1-like	1e-86	FGFR1	fibroblast growth factor receptor 1
pds5b	3368.57	5678.33	-0.753329	0.0218461	3560	5373	pds5b	dre:565592	PDS5, regulator of cohesion maintenance, homolog B (S. cerevisiae)	0	PDS5B	PDS5, regulator of cohesion maintenance, homolog B (S. cerevisiae)
ncf1	55.8275	94.0576	-0.752569	0.70284	59	89	ncf1	dre:378966	neutrophil cytosolic factor 1	2e-129	NCF1	neutrophil cytosolic factor 1
pola2	1145.88	1929.77	-0.751966	0.018404	1211	1826	pola2	dre:322059	polymerase (DNA directed), alpha 2	0	POLA2	polymerase (DNA directed), alpha 2, accessory subunit
LOC793338	61.5049	103.569	-0.75182	0.655796	65	98	LOC793338	dre:793338	uncharacterized LOC793338
azi2	128.687	216.65	-0.751495	0.2465	136	205	azi2	dre:406377	5-azacytidine induced 2	1e-36	AZI2	5-azacytidine induced 2
bicc1b	67.1822	113.08	-0.751198	0.609219	71	107	bicc1b	dre:571411	BicC family RNA binding protein 1b	0	BICC1	BicC family RNA binding protein 1
cep78	105.031	176.49	-0.748767	0.355177	111	167	cep78	dre:564741	centrosomal protein 78	8e-54	CEP78	centrosomal protein 78kDa
pvalb2	2084.54	3502.32	-0.748582	0.0207774	2203	3314	pvalb2	dre:58028	parvalbumin 2	1e-26	PVALB	parvalbumin
c7h20orf27	131.526	220.877	-0.747896	0.247136	139	209	c7h20orf27	dre:560941	chromosome 7 open reading frame, human C20orf27	5e-54	C20orf27	chromosome 20 open reading frame 27
si:dkeyp-117h8.4	431.48	723.926	-0.746548	0.0377365	456	685	si:dkeyp-117h8.4	dre:572032	si:dkeyp-117h8.4
pax7a	229.934	385.742	-0.746418	0.0932561	243	365	pax7a	dre:30587	paired box 7a	1e-153	PAX7	paired box 7
si:dkey-21c19.3	1087.22	1823.03	-0.745696	0.0216032	1149	1725	si:dkey-21c19.3	dre:100007636	si:dkey-21c19.3	8e-139	SENP1	SUMO1/sentrin specific peptidase 1
haus4	405.932	680.597	-0.745561	0.0413022	429	644	haus4	dre:436698	HAUS augmin-like complex, subunit 4	1e-55	HAUS4	HAUS augmin-like complex, subunit 4
si:ch73-353p21.4	426.749	715.472	-0.745507	0.0390412	451	677	si:ch73-353p21.4		si:ch73-353p21.4
ncaph	1522.48	2552.24	-0.745337	0.0214108	1609	2415	ncaph	dre:570062	non-SMC condensin I complex, subunit H	7e-158	NCAPH	non-SMC condensin I complex, subunit H
jade1	570.576	956.428	-0.745238	0.0297054	603	905	jade1	dre:327437	jade family PHD finger 1	0	JADE1	jade family PHD finger 1
slc4a1a	1171.43	1963.58	-0.745217	0.0216081	1238	1858	slc4a1a	dre:84703	solute carrier family 4 (anion exchanger), member 1a (Diego blood group)	0	SLC4A1	solute carrier family 4 (anion exchanger), member 1 (Diego blood group)
mylpfb	2082.65	3489.64	-0.744659	0.0229157	2201	3302	mylpfb	dre:447930	myosin light chain, phosphorylatable, fast skeletal muscle b	1e-80	MYLPF	myosin light chain, phosphorylatable, fast skeletal muscle
il15	13.2472	22.1934	-0.744441	0.96916	14	21	il15	dre:654826	interleukin 15
LOC101883052	13.2472	22.1934	-0.744441	0.96916	14	21	LOC101883052		uncharacterized LOC101883052
cyp46a1.4	11.3547	19.0229	-0.744441	0.974189	12	18	cyp46a1.4	dre:393451	cytochrome P450, family 46, subfamily A, polypeptide 1, tandem duplicate 4	5e-127	CYP46A1	cytochrome P450, family 46, subfamily A, polypeptide 1
LOC100538209	9.46229	15.8524	-0.744441	0.978753	10	15	LOC100538209		myelin-associated glycoprotein-like	3e-14	SIGLEC7	sialic acid binding Ig-like lectin 7
slc24a4a	11.3547	19.0229	-0.744441	0.974189	12	18	slc24a4a	dre:550467	solute carrier family 24 (sodium/potassium/calcium exchanger), member 4a	0	SLC24A4	solute carrier family 24 (sodium/potassium/calcium exchanger), member 4
LOC101886960	11.3547	19.0229	-0.744441	0.974189	12	18	LOC101886960		kelch-like protein 29
LOC101882457	11.3547	19.0229	-0.744441	0.974189	12	18	LOC101882457		voltage-dependent calcium channel subunit alpha-2/delta-1-like
LOC100002181	11.3547	19.0229	-0.744441	0.974189	12	18	LOC100002181	dre:100002181	uncharacterized LOC100002181	2e-52	HIST1H4F	histone cluster 1, H4f
LOC570014	11.3547	19.0229	-0.744441	0.974189	12	18	LOC570014	dre:570014	sodium-dependent lysophosphatidylcholine symporter 1-like	7e-127	MFSD2A	major facilitator superfamily domain containing 2A
LOC100537723	11.3547	19.0229	-0.744441	0.974189	12	18	LOC100537723		putative methyltransferase NSUN7
myrfl	11.3547	19.0229	-0.744441	0.974189	12	18	myrfl	dre:100329855	myelin regulatory factor-like
LOC100536746	11.3547	19.0229	-0.744441	0.974189	12	18	LOC100536746		gastrula zinc finger protein XlCGF71.1-like
LOC101883005	9.46229	15.8524	-0.744441	0.978753	10	15	LOC101883005		uncharacterized LOC101883005
zgc:174931	11.3547	19.0229	-0.744441	0.974189	12	18	zgc:174931	dre:569527	zgc:174931
LOC101883191	9.46229	15.8524	-0.744441	0.978753	10	15	LOC101883191		uncharacterized LOC101883191
zp2l1	9.46229	15.8524	-0.744441	0.978753	10	15	zp2l1	dre:555180	zona pellucida glycoprotein 2, like 1	9e-71	ZP4	zona pellucida glycoprotein 4
mc4r	3.78491	6.34096	-0.744441	0.990159	4	6	mc4r	dre:286833	melanocortin 4 receptor	2e-131	MC4R	melanocortin 4 receptor
mstnb	3.78491	6.34096	-0.744441	0.990159	4	6	mstnb	dre:798441	myostatin b	4e-151	MSTN	myostatin
zgc:194678	3.78491	6.34096	-0.744441	0.990159	4	6	zgc:194678	dre:793103	zgc:194678	4e-54	VSTM2B	V-set and transmembrane domain containing 2B
si:rp71-45g20.11	3.78491	6.34096	-0.744441	0.990159	4	6	si:rp71-45g20.11	dre:100006493	si:rp71-45g20.11	5e-34	RBBP6	retinoblastoma binding protein 6
rprma	3.78491	6.34096	-0.744441	0.990159	4	6	rprma	dre:553689	reprimo, TP53 dependent G2 arrest mediator candidate a	8e-38	RPRM	reprimo, TP53 dependent G2 arrest mediator candidate
LOC101886077	3.78491	6.34096	-0.744441	0.990159	4	6	LOC101886077		transcription initiation factor TFIID subunit 4-like
si:dkey-192l18.9	3.78491	6.34096	-0.744441	0.990159	4	6	si:dkey-192l18.9	dre:100005961	si:dkey-192l18.9	0	FBXL7	F-box and leucine-rich repeat protein 7
LOC100536206	3.78491	6.34096	-0.744441	0.990159	4	6	LOC100536206		UPF0392 protein F13G3.3-like
LOC103910791	3.78491	6.34096	-0.744441	0.990159	4	6	LOC103910791		uncharacterized LOC103910791
LOC103910798	3.78491	6.34096	-0.744441	0.990159	4	6	LOC103910798		gastrula zinc finger protein XlCGF8.2DB-like
LOC103910855	3.78491	6.34096	-0.744441	0.990159	4	6	LOC103910855		uncharacterized LOC103910855
LOC103909996	3.78491	6.34096	-0.744441	0.990159	4	6	LOC103909996		uncharacterized LOC103909996
v2rl1	3.78491	6.34096	-0.744441	0.990159	4	6	v2rl1	dre:566039	vomeronasal 2 receptor, l1
LOC103910423	3.78491	6.34096	-0.744441	0.990159	4	6	LOC103910423		uncharacterized LOC103910423
LOC103910400	3.78491	6.34096	-0.744441	0.990159	4	6	LOC103910400		uncharacterized LOC103910400
LOC101884511	3.78491	6.34096	-0.744441	0.990159	4	6	LOC101884511		uncharacterized LOC101884511
LOC103910516	3.78491	6.34096	-0.744441	0.990159	4	6	LOC103910516		protein NLRC3-like
cldn19	37.8491	63.4096	-0.744441	0.853627	40	60	cldn19	dre:550431	claudin 19	3e-84	CLDN19	claudin 19
LOC563828	3.78491	6.34096	-0.744441	0.990159	4	6	LOC563828	dre:563828	complement C2
LOC101882398	3.78491	6.34096	-0.744441	0.990159	4	6	LOC101882398		histone H4
hoxa10ap	3.78491	6.34096	-0.744441	0.990159	4	6	hoxa10ap		homeo box A10a, pseudogene
zdhhc2	3.78491	6.34096	-0.744441	0.990159	4	6	zdhhc2	dre:541365	zinc finger, DHHC-type containing 2	1e-162	ZDHHC2	zinc finger, DHHC-type containing 2
LOC101885222	3.78491	6.34096	-0.744441	0.990159	4	6	LOC101885222		E3 ubiquitin-protein ligase ARIH2-like
LOC100334807	3.78491	6.34096	-0.744441	0.990159	4	6	LOC100334807	dre:100334807	histone H2B 1/2-like
LOC101885043	3.78491	6.34096	-0.744441	0.990159	4	6	LOC101885043		kelch domain-containing protein 3-like
LOC100536850	3.78491	6.34096	-0.744441	0.990159	4	6	LOC100536850		zinc finger protein 239-like	2e-103	ZNF569	zinc finger protein 569
si:dkey-46g23.5	3.78491	6.34096	-0.744441	0.990159	4	6	si:dkey-46g23.5	dre:562067	si:dkey-46g23.5	0	PZP	pregnancy-zone protein
LOC101885688	3.78491	6.34096	-0.744441	0.990159	4	6	LOC101885688		uncharacterized LOC101885688
gltpd2	37.8491	63.4096	-0.744441	0.853627	40	60	gltpd2	dre:565337	glycolipid transfer protein domain containing 2	5e-29	CPTP	ceramide-1-phosphate transfer protein
LOC100150282	3.78491	6.34096	-0.744441	0.990159	4	6	LOC100150282	dre:100150282	potassium voltage-gated channel subfamily H member 2-like
LOC101885935	3.78491	6.34096	-0.744441	0.990159	4	6	LOC101885935		collagen alpha-1(XXVI) chain-like
zmp:0000001271	3.78491	6.34096	-0.744441	0.990159	4	6	zmp:0000001271		zmp:0000001271
si:ch211-244a23.1	3.78491	6.34096	-0.744441	0.990159	4	6	si:ch211-244a23.1	dre:569167	si:ch211-244a23.1	0	PKHD1L1	polycystic kidney and hepatic disease 1 (autosomal recessive)-like 1
LOC572093	37.8491	63.4096	-0.744441	0.853627	40	60	LOC572093	dre:572093	nucleus accumbens-associated protein 1-like	0	NACC1	nucleus accumbens associated 1, BEN and BTB (POZ) domain containing
si:ch211-12e13.2	3.78491	6.34096	-0.744441	0.990159	4	6	si:ch211-12e13.2	dre:562438	si:ch211-12e13.2	3e-132	LRP4	low density lipoprotein receptor-related protein 4
LOC103911412	3.78491	6.34096	-0.744441	0.990159	4	6	LOC103911412		V-set and transmembrane domain-containing protein 2B-like
trim110	3.78491	6.34096	-0.744441	0.990159	4	6	trim110		tripartite motif containing 110
mri1	378.491	634.096	-0.744441	0.0459878	400	600	mri1	dre:100002302	methylthioribose-1-phosphate isomerase 1	2e-134	MRI1	methylthioribose-1-phosphate isomerase 1
slc7a10b	34.0642	57.0687	-0.744441	0.87755	36	54	slc7a10b	dre:559395	solute carrier family 7 (neutral amino acid transporter light chain, asc system), member 10b	0	SLC7A10	solute carrier family 7 (neutral amino acid transporter light chain, asc system), member 10
si:dkey-250k15.4	39.7416	66.5801	-0.744441	0.840933	42	63	si:dkey-250k15.4	dre:799384	si:dkey-250k15.4
prrt1	35.9567	60.2391	-0.744441	0.865842	38	57	prrt1	dre:559734	proline-rich transmembrane protein 1	3e-56	PRRT1	proline-rich transmembrane protein 1
slc6a19a	32.1718	53.8982	-0.744441	0.888726	34	51	slc6a19a	dre:553256	solute carrier family 6 (neutral amino acid transporter), member 19a	0	SLC6A19	solute carrier family 6 (neutral amino acid transporter), member 19
c4	5.67737	9.51144	-0.744441	0.986667	6	9	c4	dre:566261	complement component 4
LOC556776	5.67737	9.51144	-0.744441	0.986667	6	9	LOC556776	dre:556776	uncharacterized LOC556776
LOC100331064	5.67737	9.51144	-0.744441	0.986667	6	9	LOC100331064		zinc finger protein 239-like
si:dkey-29j8.1	5.67737	9.51144	-0.744441	0.986667	6	9	si:dkey-29j8.1		si:dkey-29j8.1	6e-79	NLRC3	NLR family, CARD domain containing 3
LOC101884142	5.67737	9.51144	-0.744441	0.986667	6	9	LOC101884142		uncharacterized LOC101884142
LOC565948	5.67737	9.51144	-0.744441	0.986667	6	9	LOC565948	dre:565948	serine/threonine-protein kinase pim-1
LOC100329483	5.67737	9.51144	-0.744441	0.986667	6	9	LOC100329483	dre:100329483	arylsulfatase I-like	0	ARSI	arylsulfatase family, member I
LOC100002566	5.67737	9.51144	-0.744441	0.986667	6	9	LOC100002566	dre:100002566	nose resistant to fluoxetine protein 6-like
camk2b	5.67737	9.51144	-0.744441	0.986667	6	9	camk2b	dre:798222	calcium/calmodulin-dependent protein kinase II beta	0	CAMK2B	calcium/calmodulin-dependent protein kinase II beta
LOC570070	5.67737	9.51144	-0.744441	0.986667	6	9	LOC570070	dre:570070	potassium voltage-gated channel subfamily H member 2-like	0	KCNH7	potassium voltage-gated channel, subfamily H (eag-related), member 7
si:ch1073-110a20.3	5.67737	9.51144	-0.744441	0.986667	6	9	si:ch1073-110a20.3		si:ch1073-110a20.3	3e-57	MFAP4	microfibrillar-associated protein 4
org	5.67737	9.51144	-0.744441	0.986667	6	9	org	dre:100001110	oogenesis-related gene
LOC553228	5.67737	9.51144	-0.744441	0.986667	6	9	LOC553228	dre:553228	gamma-glutamyl hydrolase
LOC101885597	5.67737	9.51144	-0.744441	0.986667	6	9	LOC101885597		E3 ubiquitin-protein ligase DTX1-like
LOC100150565	5.67737	9.51144	-0.744441	0.986667	6	9	LOC100150565	dre:100150565	dual specificity protein phosphatase 14-like
LOC101883165	5.67737	9.51144	-0.744441	0.986667	6	9	LOC101883165		neuropeptide FF receptor 2-like
LOC103911265	5.67737	9.51144	-0.744441	0.986667	6	9	LOC103911265		MAP7 domain-containing protein 1-like
LOC100150892	5.67737	9.51144	-0.744441	0.986667	6	9	LOC100150892	dre:100150892	novel protein similar to vertebrate chloride channel 2 (CLCN2)	0	CLCN2	chloride channel, voltage-sensitive 2
LOC101883574	5.67737	9.51144	-0.744441	0.986667	6	9	LOC101883574		sterile alpha motif domain-containing protein 3-like
adh8a	5.67737	9.51144	-0.744441	0.986667	6	9	adh8a	dre:322482	alcohol dehydrogenase 8a	4e-131	ADH5	alcohol dehydrogenase 5 (class III), chi polypeptide
hes2.1	5.67737	9.51144	-0.744441	0.986667	6	9	hes2.1	dre:559147	hes family bHLH transcription factor 2, tandem duplicate 1	1e-28	HES2	hes family bHLH transcription factor 2
thrab	70.0209	117.308	-0.744441	0.603462	74	111	thrab	dre:558427	thyroid hormone receptor alpha b	0	THRA	thyroid hormone receptor, alpha
LOC100334202	45.419	76.0915	-0.744441	0.8003	48	72	LOC100334202		NACHT, LRR and PYD domains-containing protein 3-like
sccpdha	45.419	76.0915	-0.744441	0.8003	48	72	sccpdha	dre:436632	saccharopine dehydrogenase a	9e-158	SCCPDH	saccharopine dehydrogenase (putative)
LOC103909408	20.817	34.8753	-0.744441	0.943833	22	33	LOC103909408		uncharacterized LOC103909408
LOC555599	20.817	34.8753	-0.744441	0.943833	22	33	LOC555599	dre:555599	novel protein similar to phosphodiesterase 4, cAMP specific family
slc2a9l2	41.6341	69.7506	-0.744441	0.82779	44	66	slc2a9l2	dre:798023	solute carrier family 2 (facilitated glucose transporter), member 9-like 2
cep170l	30.2793	50.7277	-0.744441	0.899351	32	48	cep170l		centrosomal protein 170-like	1e-134	CEP170	centrosomal protein 170kDa
cnksr2a	20.817	34.8753	-0.744441	0.943833	22	33	cnksr2a	dre:561623	connector enhancer of kinase suppressor of Ras 2a
apof	47.3114	79.262	-0.744441	0.786029	50	75	apof	dre:793418	apolipoprotein F	9e-20	APOF	apolipoprotein F
bmp15	7.56983	12.6819	-0.744441	0.982894	8	12	bmp15	dre:334183	bone morphogenetic protein 15	3e-41	BMP15	bone morphogenetic protein 15
sh3bp1	7.56983	12.6819	-0.744441	0.982894	8	12	sh3bp1	dre:100006678	SH3-domain binding protein 1	1e-128	SH3BP1	SH3-domain binding protein 1
LOC103910826	7.56983	12.6819	-0.744441	0.982894	8	12	LOC103910826		gastrula zinc finger protein XlCGF8.2DB-like
grin1b	7.56983	12.6819	-0.744441	0.982894	8	12	grin1b	dre:100005675	glutamate receptor, ionotropic, N-methyl D-aspartate 1b	0	GRIN1	glutamate receptor, ionotropic, N-methyl D-aspartate 1
LOC100537816	7.56983	12.6819	-0.744441	0.982894	8	12	LOC100537816		uncharacterized LOC100537816
slc15a1a	7.56983	12.6819	-0.744441	0.982894	8	12	slc15a1a	dre:100004272	solute carrier family 15 (oligopeptide transporter), member 1a	0	SLC15A1	solute carrier family 15 (oligopeptide transporter), member 1
LOC101884755	7.56983	12.6819	-0.744441	0.982894	8	12	LOC101884755		trans-2-enoyl-CoA reductase, mitochondrial-like
LOC103910420	7.56983	12.6819	-0.744441	0.982894	8	12	LOC103910420		uncharacterized LOC103910420
asic4a	7.56983	12.6819	-0.744441	0.982894	8	12	asic4a	dre:407668	acid-sensing (proton-gated) ion channel family member 4a	0	ASIC4	acid-sensing (proton-gated) ion channel family member 4
casp8l1	7.56983	12.6819	-0.744441	0.982894	8	12	casp8l1	dre:100049706	caspase 8, apoptosis-related cysteine peptidase, like 1	1e-52	CASP8	caspase 8, apoptosis-related cysteine peptidase
chrnb2a	7.56983	12.6819	-0.744441	0.982894	8	12	chrnb2a	dre:100003503	cholinergic receptor, nicotinic, beta 2a
LOC101886363	92.7304	155.354	-0.744441	0.43963	98	147	LOC101886363		gastrula zinc finger protein XlCGF57.1-like
LOC101886997	17.0321	28.5343	-0.744441	0.957584	18	27	LOC101886997		uncharacterized LOC101886997
LOC100001908	18.9246	31.7048	-0.744441	0.95099	20	30	LOC100001908	dre:100001908	uncharacterized LOC100001908
LOC100536800	18.9246	31.7048	-0.744441	0.95099	20	30	LOC100536800		protocadherin beta-16-like
tspan5a	66.236	110.967	-0.744441	0.633886	70	105	tspan5a	dre:450026	tetraspanin 5a	6e-143	TSPAN5	tetraspanin 5
LOC101886883	15.1397	25.3638	-0.744441	0.963634	16	24	LOC101886883		uncharacterized LOC101886883
LOC101884212	15.1397	25.3638	-0.744441	0.963634	16	24	LOC101884212		uncharacterized LOC101884212
LOC101884157	15.1397	25.3638	-0.744441	0.963634	16	24	LOC101884157		uncharacterized LOC101884157
LOC101885415	71.9134	120.478	-0.744441	0.588473	76	114	LOC101885415		uncharacterized LOC101885415
LOC101885837	15.1397	25.3638	-0.744441	0.963634	16	24	LOC101885837		uncharacterized LOC101885837
LOC100331796	15.1397	25.3638	-0.744441	0.963634	16	24	LOC100331796	dre:100331796	inactive tyrosine-protein kinase 7-like
carm1	3303.28	5532.49	-0.744027	0.0274452	3491	5235	carm1	dre:445251	coactivator-associated arginine methyltransferase 1	0	CARM1	coactivator-associated arginine methyltransferase 1
zgc:158297	703.048	1177.31	-0.743793	0.0265736	743	1114	zgc:158297	dre:791138	zgc:158297	4e-19	SGOL1	shugoshin-like 1 (S. pombe)
rx1	617.887	1034.63	-0.743704	0.0289354	653	979	rx1	dre:30472	retinal homeobox gene 1	5e-57	RAX	retina and anterior neural fold homeobox
fam212aa	324.556	543.209	-0.743038	0.0579126	343	514	fam212aa	dre:692272	family with sequence similarity 212, member Aa	1e-27	FAM212A	family with sequence similarity 212, member A
ppm1g	4058.38	6791.17	-0.742758	0.0312954	4289	6426	ppm1g	dre:368275	protein phosphatase, Mg2+/Mn2+ dependent, 1G	1e-169	PPM1G	protein phosphatase, Mg2+/Mn2+ dependent, 1G
stil	576.253	963.826	-0.74207	0.0315985	609	912	stil	dre:192317	scl/tal1 interrupting locus	0	STIL	SCL/TAL1 interrupting locus
nampt	520.426	869.769	-0.740939	0.0352441	550	823	nampt
supt16h	5897.84	9855.97	-0.74081	0.0405222	6233	9326	supt16h	dre:562348	suppressor of Ty 16 homolog (S. cerevisiae)	0	SUPT16H	suppressor of Ty 16 homolog (S. cerevisiae)
aunip	227.095	379.401	-0.740428	0.105182	240	359	aunip		aurora kinase A and ninein interacting protein
sult2st3	258.32	431.185	-0.739146	0.0872744	273	408	sult2st3	dre:777792	sulfotransferase family 2, cytosolic sulfotransferase 3	7e-78	SULT2B1	sulfotransferase family, cytosolic, 2B, member 1
zeb2b	205.332	342.412	-0.737777	0.129879	217	324	zeb2b	dre:564934	zinc finger E-box binding homeobox 2b
vcam1	176.945	294.855	-0.736705	0.169931	187	279	vcam1	dre:561971	vascular cell adhesion molecule 1	3e-59	VCAM1	vascular cell adhesion molecule 1
prim1	914.057	1522.89	-0.736453	0.0280187	966	1441	prim1	dre:30440	primase, DNA, polypeptide 1	4e-169	PRIM1	primase, DNA, polypeptide 1 (49kDa)
rgl2	113.547	189.172	-0.736403	0.352337	120	179	rgl2	dre:65227	ral guanine nucleotide dissociation stimulator-like 2	9e-136	RGL2	ral guanine nucleotide dissociation stimulator-like 2
mthfd1a	55.8275	93.0008	-0.736267	0.733996	59	88	mthfd1a	dre:567587	methylenetetrahydrofolate dehydrogenase (NADP+ dependent) 1a, methenyltetrahydrofolate cyclohydrolase, formyltetrahydrofolate synthetase	0	MTHFD1	methylenetetrahydrofolate dehydrogenase (NADP+ dependent) 1, methenyltetrahydrofolate cyclohydrolase, formyltetrahydrofolate synthetase
si:ch1073-41k10.1	150.45	250.468	-0.735339	0.227671	159	237	si:ch1073-41k10.1	dre:100000073	si:ch1073-41k10.1	4e-179	ONECUT2	one cut homeobox 2
mcmbp	1562.22	2599.79	-0.734796	0.0277315	1651	2460	mcmbp	dre:321119	minichromosome maintenance complex binding protein	0	MCMBP	minichromosome maintenance complex binding protein
thap1	92.7304	154.297	-0.734593	0.470407	98	146	thap1	dre:692315	THAP domain containing, apoptosis associated protein 1	2e-33	THAP1	THAP domain containing, apoptosis associated protein 1
rbp7b	92.7304	154.297	-0.734593	0.470407	98	146	rbp7b	dre:569308	retinol binding protein 7b, cellular	6e-54	RBP7	retinol binding protein 7, cellular
gins4	446.62	742.949	-0.734216	0.0469221	472	703	gins4	dre:572562	GINS complex subunit 4 (Sld5 homolog)	8e-92	GINS4	GINS complex subunit 4 (Sld5 homolog)
cox6b1	42.5803	70.8074	-0.733714	0.83305	45	67	cox6b1	dre:436968	cytochrome c oxidase subunit VIb polypeptide 1	6e-36	COX6B1	cytochrome c oxidase subunit VIb polypeptide 1 (ubiquitous)
LOC103909922	85.1606	141.615	-0.733714	0.522086	90	134	LOC103909922		uncharacterized LOC103909922
trib2	160.859	267.377	-0.733081	0.209431	170	253	trib2	dre:100331041	tribbles pseudokinase 2	1e-161	TRIB2	tribbles pseudokinase 2
jph1a	79.4832	132.103	-0.732945	0.563551	84	125	jph1a	dre:100147894	junctophilin 1a	0	JPH1	junctophilin 1
asb5b	77.5908	128.933	-0.732664	0.577814	82	122	asb5b	dre:550449	ankyrin repeat and SOCS box containing 5b	3e-137	ASB5	ankyrin repeat and SOCS box containing 5
LOC101883968	36.9029	61.296	-0.732057	0.869995	39	58	LOC101883968		uncharacterized LOC101883968
fam117ab	180.73	300.139	-0.731797	0.175512	191	284	fam117ab	dre:100151756	family with sequence similarity 117, member Ab	1e-41	FAM117A	family with sequence similarity 117, member A
sp8b	1150.61	1910.74	-0.73173	0.0298342	1216	1808	sp8b	dre:324931	sp8 transcription factor b	2e-161	SP8	Sp8 transcription factor
plcd3b	35.0105	58.1255	-0.731385	0.881337	37	55	plcd3b	dre:562569	phospholipase C, delta 3b
si:dkey-57k17.1	169.375	281.116	-0.730945	0.197647	179	266	si:dkey-57k17.1		si:dkey-57k17.1
rbb4	4805.9	7975.87	-0.730837	0.0461096	5079	7547	rbb4	dre:321726	retinoblastoma binding protein 4	0	RBBP4	retinoblastoma binding protein 4
znf628	700.209	1161.45	-0.730072	0.0362052	740	1099	znf628		zinc finger protein 628
syt8	31.2255	51.7845	-0.729794	0.902429	33	49	syt8	dre:570237	synaptotagmin VIII
lrch2	121.117	200.797	-0.729334	0.341763	128	190	lrch2	dre:100150488	leucine-rich repeats and calponin homology (CH) domain containing 2	0	LRCH2	leucine-rich repeats and calponin homology (CH) domain containing 2
ctcf	4273.17	7083.91	-0.72924	0.0449881	4516	6703	ctcf	dre:415104	CCCTC-binding factor (zinc finger protein)	0	CTCF	CCCTC-binding factor (zinc finger protein)
klhl23	29.3331	48.614	-0.728844	0.912148	31	46	klhl23	dre:559613	kelch-like family member 23	0	KLHL23	kelch-like family member 23
tbx5b	29.3331	48.614	-0.728844	0.912148	31	46	tbx5b	dre:100004161	T-box 5b	1e-117	TBX5	T-box 5
si:dkey-25f1.2	27.4406	45.4436	-0.727762	0.921301	29	43	si:dkey-25f1.2	dre:558051	si:dkey-25f1.2
LOC101882969	27.4406	45.4436	-0.727762	0.921301	29	43	LOC101882969		unconventional myosin-XIX-like
fezf1	217.633	360.378	-0.727616	0.138022	230	341	fezf1	dre:558801	FEZ family zinc finger 1	2e-155	FEZF1	FEZ family zinc finger 1
cd248b	705.887	1168.85	-0.727582	0.0380803	746	1106	cd248b	dre:100002565	CD248 molecule, endosialin b
fancc	160.859	266.32	-0.727367	0.224942	170	252	fancc	dre:692127	Fanconi anemia, complementation group C	2e-62	FANCC	Fanconi anemia, complementation group C
gins2	395.524	654.176	-0.725915	0.0629493	418	619	gins2	dre:554146	GINS complex subunit 2	1e-85	GINS2	GINS complex subunit 2 (Psf2 homolog)
trak2	246.019	406.878	-0.725825	0.117593	260	385	trak2	dre:560810	trafficking protein, kinesin binding 2	0	TRAK2	trafficking protein, kinesin binding 2
kif4	1950.18	3224.38	-0.725416	0.0360762	2061	3051	kif4	dre:393796	kinesin family member 4	0	KIF4A	kinesin family member 4A
sox11b	4565.55	7547.86	-0.725277	0.0513325	4825	7142	sox11b	dre:30603	SRY (sex determining region Y)-box 11b	5e-63	SOX11	SRY (sex determining region Y)-box 11
pax6b	809.972	1339	-0.725212	0.0377074	856	1267	pax6b	dre:60639	paired box 6b	0	PAX6	paired box 6
pde6b	47.3114	78.2052	-0.725075	0.811946	50	74	pde6b	dre:559332	phosphodiesterase 6B, cGMP-specific, rod, beta	0	PDE6B	phosphodiesterase 6B, cGMP-specific, rod, beta
hoxc12b	47.3114	78.2052	-0.725075	0.811946	50	74	hoxc12b	dre:58062	homeobox C12b	6e-72	HOXC12	homeobox C12
neflb	23.6557	39.1026	-0.725075	0.937899	25	37	neflb	dre:664698	neurofilament, light polypeptide b	2e-140	NEFL	neurofilament, light polypeptide
LOC101885180	23.6557	39.1026	-0.725075	0.937899	25	37	LOC101885180		gastrula zinc finger protein XlCGF17.1-like
eml1	365.244	603.448	-0.724368	0.0709601	386	571	eml1	dre:767643	echinoderm microtubule associated protein like 1	0	EML1	echinoderm microtubule associated protein like 1
lim2.1	45.419	75.0347	-0.724263	0.82517	48	71	lim2.1	dre:573354	lens intrinsic membrane protein 2.1	1e-65	LIM2	lens intrinsic membrane protein 2, 19kDa
sox3	3503.89	5788.24	-0.72417	0.0460632	3703	5477	sox3	dre:30529	SRY (sex determining region Y)-box 3	7e-98	SOX2	SRY (sex determining region Y)-box 2
ptmab	51908.2	85707.6	-0.72346	0.256245	54858	81099	ptmab	dre:559194	prothymosin, alpha b
LOC567525	43.5265	71.8642	-0.723379	0.838006	46	68	LOC567525
irx4a	21.7633	35.9321	-0.723379	0.945347	23	34	irx4a	dre:402999	iroquois homeobox 4a	1e-134	IRX4	iroquois homeobox 4
cntnap5b	21.7633	35.9321	-0.723379	0.945347	23	34	cntnap5b	dre:571891	contactin associated protein-like 5b
zgc:110337	259.267	428.015	-0.723224	0.113591	274	405	zgc:110337	dre:553610	zgc:110337	1e-31	POLE4	polymerase (DNA-directed), epsilon 4, accessory subunit
aldh9a1a.1	2874.64	4744.1	-0.72275	0.0436711	3038	4489	aldh9a1a.1	dre:100005587	aldehyde dehydrogenase 9 family, member A1a, tandem duplicate 1	0	ALDH9A1	aldehyde dehydrogenase 9 family, member A1
LOC101886326	41.6341	68.6937	-0.722414	0.850422	44	65	LOC101886326		fibulin-1-like
hhat	41.6341	68.6937	-0.722414	0.850422	44	65	hhat	dre:560334	hedgehog acyltransferase	8e-122	HHAT	hedgehog acyltransferase
si:rp71-1h20.5	61.5049	101.455	-0.722073	0.719082	65	96	si:rp71-1h20.5	dre:541434	si:rp71-1h20.5	9e-86	ZNF658	zinc finger protein 658
igfn1.1	978.401	1613.77	-0.721942	0.0383526	1034	1527	igfn1.1	dre:541504	immunoglobulin-like and fibronectin type III domain containing 1, tandem duplicate 1	7e-95	IGFN1	immunoglobulin-like and fibronectin type III domain containing 1
LOC101884554	81.3757	134.217	-0.721898	0.581524	86	127	LOC101884554		ankyrin repeat and SAM domain-containing protein 3-like
si:dkey-90l8.3	19.8708	32.7616	-0.721357	0.952237	21	31	si:dkey-90l8.3	dre:100330251	si:dkey-90l8.3	2e-67	LMO4	LIM domain only 4
LOC101885042	19.8708	32.7616	-0.721357	0.952237	21	31	LOC101885042		epidermal growth factor receptor substrate 15-like 1
plagx	1921.79	3168.37	-0.721288	0.0396566	2031	2998	plagx	dre:664689	pleiomorphic adenoma gene X	1e-69	PLAG1	pleiomorphic adenoma gene 1
smc2	3399.8	5604.35	-0.721098	0.0488965	3593	5303	smc2	dre:321452	structural maintenance of chromosomes 2	0	SMC2	structural maintenance of chromosomes 2
ache	330.234	544.266	-0.720824	0.085517	349	515	ache	dre:114549	acetylcholinesterase	0	ACHE	acetylcholinesterase (Yt blood group)
hmbox1b	193.031	318.105	-0.720673	0.184101	204	301	hmbox1b	dre:100317353	homeobox containing 1 b
tuba8l4	28362.3	46733.9	-0.720498	0.185417	29974	44221	tuba8l4	dre:393154	tubulin, alpha 8 like 4	0	TUBA1C	tubulin, alpha 1c
tle2	2212.28	3645	-0.720381	0.0420812	2338	3449	tle2	dre:565013	transducin-like enhancer of split 2 (E(sp1) homolog, Drosophila)	0	TLE1	transducin-like enhancer of split 1 (E(sp1) homolog, Drosophila)
LOC100534908	37.8491	62.3528	-0.720193	0.873879	40	59	LOC100534908		gastrula zinc finger protein XlCGF57.1-like
LOC101886388	167.482	275.832	-0.719779	0.231805	177	261	LOC101886388		uncharacterized LOC101886388
LOC560874	734.274	1209.01	-0.719437	0.0446107	776	1144	LOC560874	dre:560874	trinucleotide repeat-containing gene 6C protein
LOC101885192	161.805	266.32	-0.718906	0.246896	171	252	LOC101885192		nuclear receptor coactivator 7-like
rgs3b	359.567	591.823	-0.718906	0.0800042	380	560	rgs3b	dre:557360	regulator of G-protein signaling 3b
LOC100538221	35.9567	59.1823	-0.718906	0.88487	38	56	LOC100538221		collagen alpha-1(IX) chain-like	4e-66	COL9A1	collagen, type IX, alpha 1
LOC103910871	17.9783	29.5912	-0.718906	0.958583	19	28	LOC103910871		uncharacterized LOC103910871
zgc:77778	17.9783	29.5912	-0.718906	0.958583	19	28	zgc:77778	dre:406484	zgc:77778	8e-52	C6orf58	chromosome 6 open reading frame 58
zgc:77784	17.9783	29.5912	-0.718906	0.958583	19	28	zgc:77784	dre:402947	zgc:77784	2e-54	ROBO2	roundabout, axon guidance receptor, homolog 2 (Drosophila)
LOC101883792	17.9783	29.5912	-0.718906	0.958583	19	28	LOC101883792		zinc fingers and homeoboxes protein 2-like
LOC100150965	17.9783	29.5912	-0.718906	0.958583	19	28	LOC100150965	dre:100150965	retinol dehydrogenase 12-like	9e-84	RDH12	retinol dehydrogenase 12 (all-trans/9-cis/11-cis)
ttnb	21801.1	35856	-0.717814	0.165189	23040	33928	ttnb	dre:100001684	titin b
otx2	514.748	846.518	-0.717674	0.0577764	544	801	otx2	dre:30501	orthodenticle homeobox 2	2e-153	OTX2	orthodenticle homeobox 2
thsd7b	34.0642	56.0118	-0.717474	0.895343	36	53	LOC100333732	dre:100333732	thrombospondin type-1 domain-containing protein 7B
nkd2b	96.5153	158.524	-0.715872	0.506174	102	150	nkd2b	dre:794221	naked cuticle homolog 2b	5e-81	NKD2	naked cuticle homolog 2 (Drosophila)
foxp2	128.687	211.365	-0.715872	0.355244	136	200	foxp2	dre:555242	forkhead box P2	0	FOXP2	forkhead box P2
pold2	655.737	1076.91	-0.715705	0.051148	693	1019	pold2	dre:796456	polymerase (DNA directed), delta 2, regulatory subunit	3e-179	POLD2	polymerase (DNA directed), delta 2, accessory subunit
LOC100007791	78.537	128.933	-0.715176	0.618344	83	122	LOC100007791	dre:100007791	novel NACHT domain containing protein
glula	3396.96	5575.82	-0.714939	0.0565761	3590	5276	glula	dre:100000775	glutamate-ammonia ligase (glutamine synthase) a	0	GLUL	glutamate-ammonia ligase
LOC101883936	46.3652	76.0915	-0.714693	0.830193	49	72	LOC101883936		gastrula zinc finger protein XlCGF8.2DB-like
rpl3	37816	62048.4	-0.714397	0.251494	39965	58712	rpl3	dre:322571	ribosomal protein L3	0	RPL3	ribosomal protein L3
LOC101882148	30.2793	49.6709	-0.714067	0.914677	32	47	LOC101882148		uncharacterized LOC101882148
LOC566921	382.276	626.698	-0.713155	0.0831435	404	593	LOC566921	dre:566921	cell surface glycoprotein MUC18
anp32a	10628	17421.8	-0.713017	0.114553	11232	16485	anp32a	dre:335907	acidic (leucine-rich) nuclear phosphoprotein 32 family, member A	1e-77	ANP32A	acidic (leucine-rich) nuclear phosphoprotein 32 family, member A
c12h7orf62	87.053	142.672	-0.712732	0.571256	92	135	c12h7orf62	dre:100006770	chromosome 12 open reading frame, human C7orf62	2e-24	C7orf62	chromosome 7 open reading frame 62
ctdp1	488.254	800.018	-0.7124	0.0669899	516	757	ctdp1	dre:442930	CTD (carboxy-terminal domain, RNA polymerase II, polypeptide A) phosphatase, subunit 1	0	CTDP1	CTD (carboxy-terminal domain, RNA polymerase II, polypeptide A) phosphatase, subunit 1
LOC101885447	42.5803	69.7506	-0.712019	0.854751	45	66	LOC101885447		uncharacterized LOC101885447
LOC101884166	28.3869	46.5004	-0.712019	0.923519	30	44	LOC101884166		uncharacterized LOC101884166
si:dkey-221h15.4	14.1934	23.2502	-0.712019	0.969709	15	22	si:dkey-221h15.4	dre:563950	si:dkey-221h15.4	5e-90	SDR16C5	short chain dehydrogenase/reductase family 16C, member 5
phkg1a	14.1934	23.2502	-0.712019	0.969709	15	22	phkg1a	dre:565379	phosphorylase kinase, gamma 1a (muscle)	2e-178	PHKG1	phosphorylase kinase, gamma 1 (muscle)
psat1	1412.72	2313.39	-0.711536	0.0474069	1493	2189	psat1	dre:327512	phosphoserine aminotransferase 1	9e-170	PSAT1	phosphoserine aminotransferase 1
nsmce1	123.956	202.911	-0.711018	0.389614	131	192	nsmce1	dre:436824	non-SMC element 1 homolog (S. cerevisiae)	3e-56	NSMCE1	non-SMC element 1 homolog (S. cerevisiae)
[truncated: 20,699 more rows]
[truncated: 2 more columns]
